# Supplementary material for: The Effect of DNA Methylation in the Development and Progression of Chronic Kidney Disease in the General Population: An Epigenome-Wide Association Study Using the Korean Genome and Epidemiology Study Database
Source: Genes (Basel). 2023 Jul 21;14(7):1489. doi: 10.3390/genes14071489 (PMC10379047; doi:10.3390/genes14071489)
Supplement: Supplementary file 1 [file genes-14-01489-s001.zip]

Archive with 2 entries (2 files):
- supplementary tables_addgenes_mdpi.xlsx
- genes-2477815-supplementary.pdf
