# Supplementary material for: The Effect of DNA Methylation in the Development and Progression of Chronic Kidney Disease in the General Population: An Epigenome-Wide Association Study Using the Korean Genome and Epidemiology Study Database
Source: Genes (Basel). 2023 Jul 21;14(7):1489. doi: 10.3390/genes14071489 (PMC10379047; doi:10.3390/genes14071489)
Supplement: Supplementary file 1 [file genes-14-01489-s001.zip › supplementary tables_addgenes_mdpi.xlsx]

## Sheet: supplementary table 1
Table S1. Significant CpGs in CKD prediction analysis
				Univariable logistic regression				Multivariable logistic regression
ID	Gene	Chr	Location	Logistic coef	SE	z-value	p-value	Logistic coef	SE	z-value	p-value
cg02272207	PLEKHH3	chr17	40829175	-123.002	32.0362	-3.83948	0.000123293	-107.056	40.5348	-2.64109	0.00826389
cg06395280	FARP2	chr2	242295608	-87.3239	25.1086	-3.47785	0.000505455	-104.798	33.1462	-3.16169	0.00156855
cg03861593	FOXO3	chr6	108881876	-101.333	27.7962	-3.64556	0.000266809	-94.334	32.4105	-2.9106	0.00360736
cg02760766	HEXA	chr15	72668543	-117.832	30.5708	-3.8544	0.000116013	-92.8388	36.2428	-2.56158	0.0104197
cg18030218	PSMD8	chr19	38865513	-101.635	25.4525	-3.99313	6.52e-05	-90.98	31.5957	-2.8795	0.00398302
cg04903936	E2F8	chr11	19262692	-96.1633	29.1205	-3.30225	0.00095912	-90.7262	36.6908	-2.47272	0.0134088
cg26720389	ARL10	chr5	175792510	-120.195	30.8158	-3.90042	9.6e-05	-90.1082	36.1748	-2.49091	0.0127417
cg15316703	KDM2B	chr12	122018177	-85.0191	24.2329	-3.50841	0.000450791	-89.9506	29.0992	-3.09117	0.0019937
cg25719798	GFOD1	chr6	13487668	-92.2114	26.5616	-3.4716	0.000517356	-89.096	33.1811	-2.68514	0.00724996
cg16472210	GBE1	chr3	81810621	-94.0162	27.4552	-3.42435	0.000616278	-86.3323	33.4967	-2.57734	0.00995635
cg07719547	M6PR	chr12	9102628	-88.0294	25.1753	-3.49666	0.000471129	-81.6845	31.485	-2.59439	0.00947582
cg15942142	KCTD18	chr2	201374895	-108.901	24.5014	-4.44467	8.8e-06	-81.422	27.9281	-2.91541	0.0035522
cg01621420	XRRA1	chr11	74660152	-100.052	29.7185	-3.36667	0.000760806	-81.2902	33.2311	-2.44621	0.0144369
cg07152177	C1orf198	chr1	231004507	-75.8685	22.9234	-3.30965	0.000934132	-81.0267	27.2232	-2.97638	0.00291672
cg24796306	TMEM146	chr19	5720138	-83.3092	25.0093	-3.33113	0.000864934	-80.2603	29.2676	-2.74229	0.00610123
cg08790212	UBTF	chr17	42297031	-109.019	32.2919	-3.37606	0.000735312	-79.5922	38.7138	-2.05591	0.0397912
cg25478527	CEP57	chr11	95522999	-95.9642	24.2581	-3.95596	7.62e-05	-79.5362	28.7474	-2.76673	0.00566225
cg10046127	MUDENG	chr14	57735694	-87.1544	26.0172	-3.34988	0.000808461	-78.2124	30.3261	-2.57905	0.00990735
cg27100814	CGGBP1	chr3	88108185	-88.6528	21.6521	-4.09442	4.23e-05	-78.2112	24.8335	-3.14942	0.00163597
cg16770798	PURB	chr7	44925112	-108.492	28.1334	-3.85635	0.000115094	-77.8762	32.8495	-2.3707	0.0177546
cg25538602	FMNL1	chr17	43299180	-108.841	30.1338	-3.61191	0.000303952	-77.1798	35.4494	-2.17718	0.0294668
cg02943769	PPARD	chr6	35310542	-79.7583	24.2019	-3.29554	0.000982322	-77.0518	30.2828	-2.5444	0.0109464
cg02145101	DHRS1	chr14	24768773	-83.5961	20.2343	-4.13139	3.61e-05	-76.8914	23.0106	-3.34156	0.000833077
cg16591054	SCAF1	chr19	50145354	-70.907	20.6871	-3.42759	0.000608968	-76.7659	24.9887	-3.07202	0.00212613
cg03657314	MGC23284	chr16	88729609	-102.927	30.4001	-3.38573	0.000709883	-75.8283	35.8293	-2.11638	0.0343128
cg01495174	Intergenic	chr2	8825373	-70.7209	19.4893	-3.6287	0.000284849	-75.7529	22.4577	-3.37314	0.000743158
cg26364097	RGMB	chr5	98106578	-77.7801	19.4777	-3.9933	6.52e-05	-74.6252	22.7063	-3.28654	0.00101428
cg06014474	UBE2D2	chr5	138940606	-60.0231	17.3119	-3.46716	0.000525987	-74.6021	22.6683	-3.29104	0.00099818
cg26545834	SENP2	chr3	185303959	-85.6443	21.9356	-3.90435	9.45e-05	-74.2593	25.7522	-2.88361	0.00393146
cg11312090	MAP2K4	chr17	11924081	-92.5755	25.0861	-3.6903	0.000223986	-73.9524	28.3278	-2.6106	0.00903847
cg01942926	RNF216	chr7	5821227	-71.3076	21.1318	-3.37442	0.000739715	-73.5825	25.3512	-2.90253	0.0037016
cg18316445	SGMS1	chr10	52383683	-74.9808	22.3964	-3.3479	0.000814271	-72.3191	25.4761	-2.8387	0.00452979
cg26334856	ZSWIM5	chr1	45672409	-80.1777	20.2112	-3.967	7.28e-05	-71.5619	24.1601	-2.96199	0.00305656
cg15842317	VSIG8	chr1	159824538	-75.517	18.152	-4.16026	3.18e-05	-71.5549	22.5413	-3.17439	0.00150151
cg04164538	TMEM143	chr19	48867262	-75.8035	22.7172	-3.33683	0.00084739	-71.2809	26.2029	-2.72034	0.00652141
cg17755208	PNRC2	chr1	24286077	-78.1053	22.7054	-3.43994	0.000581842	-70.7047	28.4554	-2.48475	0.0129641
cg13833535	POLA2	chr11	65029061	-68.2282	17.8303	-3.82654	0.000129958	-70.2958	21.3438	-3.29351	0.000989457
cg07500988	FAM96A	chr15	64386403	-92.0153	26.9395	-3.41563	0.000636344	-69.9867	31.958	-2.18996	0.0285273
cg14105409	SUSD3	chr9	95820754	-79.6213	22.1387	-3.59648	0.000322553	-69.6086	26.556	-2.62121	0.00876193
cg01401337	PHF2	chr9	96339159	-97.6957	29.2818	-3.3364	0.00084871	-69.4295	35.2244	-1.97107	0.0487163
cg11240439	RAB23	chr6	57087088	-77.5562	20.0633	-3.86558	0.000110826	-69.0531	25.4121	-2.71733	0.00658099
cg15956738	RNF181	chr2	85822773	-81.959	23.9828	-3.4174	0.000632216	-69.0492	27.5018	-2.51072	0.0120486
cg14517108	TIMP2	chr17	76921504	-83.2588	22.8306	-3.64681	0.000265518	-68.8319	26.5778	-2.58982	0.00960256
cg04880506	TOP3B	chr22	22337034	-84.3351	23.99	-3.51543	0.000439051	-68.4995	27.8292	-2.46143	0.0138385
cg20253659	LTBP1	chr2	33172002	-89.6025	24.3584	-3.6785	0.00023461	-67.9391	29.8509	-2.27595	0.0228491
cg20569194	CDC27	chr17	45266785	-81.6717	24.1057	-3.38807	0.000703862	-67.729	28.5526	-2.37208	0.0176882
cg05792827	RPS6KC1	chr1	213224765	-85.1883	25.7199	-3.31215	0.000925816	-66.7726	31.327	-2.13147	0.0330504
cg07167098	RECQL	chr12	21654695	-80.3869	20.6065	-3.90104	9.58e-05	-66.2017	25.0611	-2.64161	0.00825118
cg04025701	RPS14	chr5	149829180	-75.4	21.8096	-3.4572	0.000545826	-65.3075	25.6028	-2.55079	0.0107478
cg06449742	CCDC137	chr17	79633586	-86.4587	26.1159	-3.31058	0.000931035	-64.7007	30.6046	-2.11409	0.034508
cg24034841	ZBTB40	chr1	22778428	-73.6098	21.4001	-3.4397	0.000582363	-63.4127	24.5024	-2.58802	0.00965296
cg16795290	RQCD1	chr2	219433115	-91.9077	22.4071	-4.10173	4.1e-05	-63.3811	26.8655	-2.3592	0.0183142
cg12267000	CIDECP	chr3	10067948	-95.801	26.2725	-3.64643	0.000265906	-63.1795	29.4825	-2.14295	0.0321175
cg23615248	TATDN3	chr1	212965701	-60.5634	18.0721	-3.35122	0.00080457	-62.9684	22.1455	-2.8434	0.00446349
cg16463573	CHCHD4	chr3	14166336	-71.7404	16.921	-4.23972	2.24e-05	-62.9555	19.7172	-3.19292	0.00140844
cg14543508	PHF19	chr9	123631308	-54.3781	15.202	-3.57704	0.000347502	-62.4647	17.5572	-3.55779	0.000373984
cg06787669	MYO1G	chr7	45018789	-93.6529	26.1417	-3.58251	0.000340309	-62.364	29.8155	-2.09167	0.0364683
cg25593258	ATP2A2	chr12	110719041	-86.1786	25.7634	-3.345	0.000822814	-62.2982	29.3169	-2.12499	0.0335872
cg16535332	AHR	chr7	17338557	-67.6221	19.3163	-3.50078	0.000463898	-62.14	23.4596	-2.64881	0.00807762
cg22733051	PPP1R15B	chr1	204380802	-84.0155	25.1985	-3.33415	0.000855592	-61.7016	30.4046	-2.02935	0.0424222
cg16953475	APEH	chr3	49711973	-85.7111	25.5942	-3.34885	0.000811478	-61.4354	29.765	-2.06401	0.0390166
cg09969830	SNRNP25	chr16	103646	-96.4998	27.7539	-3.47698	0.000507091	-60.8952	30.6957	-1.98383	0.0472746
cg19148297	LDHA	chr11	18417779	-73.1068	20.4245	-3.57937	0.000344427	-60.5488	24.0579	-2.5168	0.0118428
cg23235334	CCND2	chr12	4382099	-101.529	24.9812	-4.06423	4.82e-05	-60.5333	28.8182	-2.10052	0.0356831
cg17783671	UBE2M	chr19	59070436	-68.4225	18.7059	-3.65779	0.000254396	-60.2948	25.0194	-2.40992	0.0159558
cg14818946	Intergenic	chr10	135075172	-62.4478	15.6561	-3.98874	6.64e-05	-60.2045	18.5626	-3.24333	0.00118142
cg13758646	GABBR2	chr9	101469711	-63.2774	18.6938	-3.38494	0.000711939	-60.1106	22.2887	-2.69691	0.00699861
cg20260663	ORMDL2	chr12	56211576	-49.0285	13.8118	-3.54976	0.000385577	-59.7764	16.5388	-3.6143	0.000301154
cg03129853	PANX1	chr11	93862749	-83.7462	22.64	-3.69904	0.000216418	-59.5878	27.5144	-2.1657	0.0303342
cg07159490	NXPH4	chr12	57610078	-80.836	20.6391	-3.91665	8.98e-05	-59.2866	25.1583	-2.35655	0.0184458
cg12520032	FNTB	chr14	65453989	-82.3232	21.7941	-3.77731	0.000158533	-59.0308	25.738	-2.29353	0.0218175
cg08522087	ANKH	chr5	14871910	-82.5102	24.9071	-3.31272	0.000923935	-58.8465	29.5384	-1.99221	0.0463486
cg19518452	LZTR1	chr22	21336528	-66.0079	18.5589	-3.55667	0.000375591	-58.6594	21.3069	-2.75308	0.00590382
cg12286194	TRIB1	chr8	126442431	-57.527	15.7996	-3.64105	0.000271531	-58.6153	19.1593	-3.05936	0.00221808
cg07268068	RNF14	chr5	141348550	-72.5235	20.9738	-3.45782	0.000544559	-58.4907	25.2973	-2.31213	0.0207703
cg08909930	UTP11L	chr1	38478379	-70.6119	19.2154	-3.67476	0.000238069	-58.3098	21.6362	-2.69501	0.00703872
cg09579959	GUK1	chr1	228327934	-85.2512	22.5042	-3.78823	0.000151724	-57.776	27.7542	-2.0817	0.03737
cg07791464	Intergenic	chr5	174961246	-87.3035	24.2558	-3.59929	0.00031909	-57.6898	27.9191	-2.06632	0.0387981
cg10527288	ITPK1	chr14	93582455	-78.2989	18.3849	-4.25886	2.05e-05	-57.3967	21.2614	-2.69957	0.00694294
cg04296257	STK36	chr2	219536679	-73.4719	21.9151	-3.35257	0.00080065	-57.0242	24.6295	-2.31528	0.0205975
cg14107159	ANKRD52	chr12	56652285	-80.4236	24.239	-3.31795	0.000906818	-56.3456	28.1658	-2.0005	0.0454468
cg00659421	DMTF1	chr7	86781760	-59.5643	16.4199	-3.62756	0.000286112	-55.6575	21.0133	-2.64868	0.00808079
cg23256664	Intergenic	chr2	48757477	-82.6845	21.3082	-3.8804	0.000104284	-55.5336	24.9961	-2.22169	0.0263045
cg14682878	ITSN2	chr2	24583458	-63.4371	18.8912	-3.35803	0.000785005	-55.4419	22.2811	-2.48829	0.0128359
cg14599904	TMEM134	chr11	67236739	-66.4944	19.4244	-3.42324	0.000618795	-54.5825	21.7302	-2.51183	0.0120108
cg14656687	PDZD8	chr10	119135122	-74.1957	19.7633	-3.75422	0.000173882	-54.1657	22.8558	-2.3699	0.0177931
cg16661579	C10orf4	chr10	95462206	-70.2827	20.4949	-3.42928	0.00060518	-53.8734	22.6746	-2.37593	0.0175046
cg24129873	C14orf21	chr14	24769112	-71.7944	20.2213	-3.55043	0.000384604	-53.1884	23.9749	-2.2185	0.0265205
cg17499241	MEX3A	chr1	156051490	-65.1775	18.8418	-3.4592	0.000541778	-52.8738	20.5389	-2.57432	0.0100438
cg21270743	Intergenic	chr1	156475001	-52.9349	14.3966	-3.6769	0.000236083	-52.6508	17.203	-3.06057	0.00220919
cg23394391	Intergenic	chr1	8409065	-50.4875	14.0845	-3.58461	0.000337587	-52.0046	16.961	-3.06612	0.00216855
cg03235978	KIAA2026	chr9	6008054	-64.6096	19.1387	-3.37587	0.000735834	-51.8393	23.3748	-2.21774	0.0265726
cg20854025	MTMR14	chr3	9691042	-67.9767	20.216	-3.36252	0.00077235	-51.6764	24.5699	-2.10324	0.0354445
cg12368777	STK35	chr20	2082453	-69.8728	20.8288	-3.35462	0.000794743	-50.5961	25.071	-2.01812	0.043579
cg24169562	ZNF509	chr4	4292104	-70.0372	20.7109	-3.38166	0.000720485	-50.2608	24.13	-2.08291	0.037259
cg18464790	CASP8AP2	chr6	90539804	-62.7217	16.9431	-3.70191	0.000213987	-49.1816	20.4297	-2.40736	0.0160684
cg20203327	Intergenic	chr10	126605322	-66.7947	18.6839	-3.57498	0.000350253	-48.8738	22.2423	-2.19733	0.0279966
cg16435808	TIA1	chr2	70475954	-67.5115	16.5818	-4.07143	4.67e-05	-48.5055	19.0507	-2.54613	0.0108925
cg18685956	EFCAB5	chr17	28256591	-71.0747	20.0437	-3.54599	0.000391144	-48.1865	23.205	-2.07656	0.0378426
cg15520042	RPAIN	chr17	5322342	-71.3144	17.4676	-4.08266	4.45e-05	-48.1639	20.683	-2.32867	0.0198767
cg05539622	SFXN5	chr2	73298971	-67.6937	20.2002	-3.35114	0.000804785	-47.447	22.1895	-2.13827	0.032495
cg02025578	ZWILCH	chr15	66797357	-55.3483	16.2254	-3.4112	0.000646771	-47.3939	18.9587	-2.49985	0.0124247
cg02622866	ATF2	chr2	176032527	-72.1789	21.2369	-3.39875	0.000676941	-47.2141	23.584	-2.00196	0.0452895
ch.4.128214674R	Intergenic	chr4	127995224	-63.8471	17.848	-3.57726	0.000347211	-47.1749	23.5468	-2.00345	0.045129
cg02162462	MTA3	chr2	42795925	-52.4995	14.8035	-3.54641	0.000390519	-46.5227	17.3478	-2.68176	0.00732351
cg15300986	FBXO7	chr22	32871215	-62.5509	17.3164	-3.61223	0.000303572	-46.4231	18.9127	-2.4546	0.014104
cg22000725	MARCH2	chr19	8478147	-63.9822	19.1362	-3.34351	0.000827246	-46.3861	23.2856	-1.99205	0.0463655
cg09523866	DDX3X	chrX	41193886	-52.8474	15.288	-3.4568	0.000546628	-46.1233	19.4471	-2.37174	0.0177046
cg27051433	ZBTB17	chr1	16302665	-47.2543	12.3153	-3.83704	0.000124526	-45.3769	14.8498	-3.05572	0.0022452
cg02358172	STARD5	chr15	81616486	-59.2525	17.8632	-3.31702	0.000909847	-44.469	19.9117	-2.23331	0.0255283
cg21176326	ZNF786	chr7	148788010	-55.2586	15.2911	-3.61377	0.000301773	-44.4504	19.0943	-2.32795	0.019915
cg00565070	PDE4A	chr19	10530736	-57.3845	16.1999	-3.54228	0.000396682	-44.2153	18.207	-2.42848	0.0151623
cg08680417	USP8	chr15	50716372	-47.7618	14.4437	-3.30676	0.000943819	-43.603	17.5184	-2.48898	0.0128111
cg00815109	MFSD5	chr12	53645775	-56.3296	16.0695	-3.50538	0.000455957	-43.4633	18.6785	-2.32692	0.0199697
cg08556822	CD2AP	chr6	47445311	-67.3224	17.6882	-3.80607	0.000141192	-43.2585	21.3348	-2.02761	0.0426005
cg12516504	CKAP5	chr11	46867829	-63.208	18.4521	-3.42551	0.000613637	-43.0072	21.9222	-1.96181	0.0497843
cg18575406	ANKRD16	chr10	5932529	-57.6913	17.4548	-3.30519	0.00094912	-42.8925	20.6462	-2.0775	0.0377554
cg21761045	WWP1	chr8	87354805	-55.5019	16.5896	-3.34557	0.000821133	-42.7572	19.2836	-2.21728	0.0266037
cg23695687	TTYH1	chr19	54926734	-50.7687	14.0122	-3.62318	0.000291005	-42.6045	16.6592	-2.55742	0.0105453
cg02291466	CHPF2	chr7	150929492	-56.527	16.4747	-3.43113	0.000601064	-41.3779	18.8812	-2.19149	0.0284168
cg17461599	PLEKHB2	chr2	131863063	-69.1869	17.0618	-4.05507	5.01e-05	-41.3319	19.7151	-2.09647	0.0360409
cg11066673	MLEC	chr12	121124687	-57.8954	14.6802	-3.94378	8.02e-05	-40.3283	16.0673	-2.50996	0.0120746
cg21902346	MACROD1	chr11	63933484	-59.5178	16.7501	-3.55329	0.000380446	-40.2165	19.8005	-2.03109	0.042246
cg17881958	ERCC6	chr10	50747314	-55.9168	16.2288	-3.44552	0.000569957	-38.9624	19.5445	-1.99352	0.0462048
cg19024381	DTYMK	chr2	242626441	-51.6255	15.6195	-3.3052	0.000949092	-38.7701	18.1799	-2.13258	0.0329591
cg08469640	MST1	chr3	49727025	-60.3207	16.4431	-3.66844	0.000244034	-38.2199	19.0036	-2.01119	0.0443051
cg15620207	ANP32E	chr1	150207153	-48.4745	12.202	-3.97265	7.11e-05	-38.0592	14.4786	-2.62864	0.0085726
cg21678189	Intergenic	chr6	10838625	-47.193	14.2775	-3.30541	0.000948383	-37.744	18.0247	-2.09402	0.0362584
cg20024757	TRAPPC9	chr8	140786208	-48.2489	14.6238	-3.29933	0.000969149	-37.6734	17.9963	-2.0934	0.0363133
cg13739279	Intergenic	chr18	8705767	-52.3585	15.0378	-3.4818	0.000498054	-37.3483	17.7679	-2.10201	0.0355526
cg19135714	C6orf170	chr6	121655706	-47.7058	14.2024	-3.35899	0.000782272	-36.4186	17.3778	-2.0957	0.0361091
cg01778114	MREG	chr2	216877947	-60.3968	16.3736	-3.68867	0.000225428	-36.4068	18.3781	-1.98099	0.0475924
cg03186972	ANKRD16	chr10	5931880	-40.4205	11.6603	-3.4665	0.000527287	-36.0351	14.1841	-2.54052	0.0110687
cg11869215	APEX1	chr14	20923814	-45.1331	11.6813	-3.86372	0.000111674	-35.3745	13.3046	-2.65882	0.00784146
cg17283117	HES6	chr2	239148619	-53.7606	13.863	-3.878	0.000105318	-34.8806	16.276	-2.14308	0.032107
cg13254584	CCDC60	chr12	119772421	-55.6268	13.9444	-3.98919	6.63e-05	-34.5827	15.5615	-2.22232	0.0262615
cg13686104	ADIPOR1	chr1	202927632	-51.5404	15.1712	-3.39725	0.000680677	-34.5639	17.2794	-2.00029	0.0454687
cg24969672	PPA1	chr10	71993207	-43.3546	11.7173	-3.70005	0.000215555	-33.3226	13.8738	-2.40184	0.0163128
cg25112611	LOC100289511	chr14	70233599	-47.7896	13.7479	-3.47614	0.000508683	-33.1696	15.5668	-2.1308	0.0331058
cg03927896	C11orf61	chr11	124670850	-33.3857	8.3625	-3.99232	6.54e-05	-33.1188	9.69542	-3.41592	0.000635675
cg06745695	MTL5	chr11	68519060	-40.9209	11.501	-3.55802	0.000373663	-33.0391	13.1992	-2.50312	0.0123105
cg24339935	TDRD7	chr9	100174143	-44.2061	13.3115	-3.32091	0.000897241	-32.9486	16.5353	-1.99262	0.0463027
cg21322241	MBP	chr18	74728838	-43.0984	12.9585	-3.32588	0.000881391	-32.624	15.8001	-2.0648	0.0389421
cg23620719	JAZF1	chr7	28220237	-48.0715	14.0236	-3.4279	0.000608271	-31.9211	15.5727	-2.04981	0.0403833
cg01178451	GALR1	chr18	74962216	-36.0894	10.742	-3.35964	0.000780439	-30.8359	12.6666	-2.43442	0.0149157
cg14954740	DOCK1	chr10	129191314	-33.3053	8.73711	-3.81194	0.000137882	-29.0268	11.1781	-2.59676	0.00941071
cg20705251	ZBTB4	chr17	7382278	-33.8806	10.0392	-3.37483	0.000738623	-28.719	12.5304	-2.29195	0.0219087
cg00556570	GRK6	chr5	176861033	-38.4454	10.36	-3.71093	0.000206496	-28.7016	12.1955	-2.35345	0.0185999
cg25683744	NINJ2	chr12	681324	-29.2074	8.8605	-3.29636	0.00097946	-27.6395	11.0757	-2.4955	0.0125779
cg12023832	Intergenic	chr19	39900334	-39.4081	11.0368	-3.57061	0.000356154	-27.2151	12.4829	-2.18019	0.0292436
cg05926266	C13orf23	chr13	39612065	-36.2033	9.27428	-3.90362	9.48e-05	-27.0092	10.5711	-2.55501	0.0106185
cg04332235	SLC17A5	chr6	74363879	-33.8876	9.45617	-3.58365	0.00033882	-25.796	12.0793	-2.13555	0.032716
cg06518838	Intergenic	chr6	170403264	-29.562	8.14663	-3.62874	0.000284803	-25.7375	9.60138	-2.6806	0.00734902
cg25456221	Intergenic	chr10	131987192	-35.2792	8.96978	-3.93312	8.38e-05	-25.5468	10.6739	-2.3934	0.0166932
cg05198297	PDE6B	chr4	647751	-26.5201	7.49445	-3.53863	0.000402204	-25.3916	8.40376	-3.02146	0.00251563
cg07216258	NFKBIZ	chr3	101568851	-34.5968	10.1462	-3.40983	0.000650037	-25.0287	11.597	-2.15819	0.0309128
cg23675726	MUC5B	chr11	1257516	-24.6979	6.88964	-3.58479	0.000337352	-23.2104	7.73918	-2.99908	0.00270797
cg03607916	Intergenic	chr2	58478696	-23.6761	5.88512	-4.02304	5.75e-05	-20.3703	7.26928	-2.80225	0.00507469
cg00641009	PRKAR2B	chr7	106685553	-25.8334	7.71791	-3.3472	0.000816323	-19.0643	8.92885	-2.13513	0.0327501
cg19243373	PMVK	chr1	154909541	-29.7459	8.01798	-3.7099	0.000207342	-18.7972	8.87923	-2.11699	0.0342607
cg12663321	DMBX1	chr1	46972470	-23.2146	5.35783	-4.33283	1.47e-05	-17.6706	6.47386	-2.72953	0.00634245
cg06481749	DTNB	chr2	25758216	-23.2565	6.0584	-3.83872	0.000123679	-16.2375	6.8566	-2.36815	0.0178773
cg13777527	PDK3	chrX	24557620	-12.4565	3.65727	-3.40595	0.00065935	-16.1295	6.75188	-2.38889	0.0168992
cg18299950	TMEM86A	chr11	18720304	-16.7893	4.16637	-4.02972	5.58e-05	-15.5651	4.90428	-3.17378	0.00150468
cg26082001	OR4F15	chr15	102357765	-13.04	3.94092	-3.30888	0.000936686	-14.9027	4.77163	-3.12318	0.00178907
cg22522402	Intergenic	chrX	152402356	-14.489	3.65931	-3.95949	7.51e-05	-13.2808	4.99738	-2.65756	0.00787093
cg07438602	Intergenic	chrX	106868304	-8.07453	2.15068	-3.7544	0.000173755	-12.7657	4.16444	-3.0654	0.00217377
cg22361816	COL11A2	chr6	33141798	-18.1426	4.16979	-4.35098	1.36e-05	-11.5442	4.87902	-2.3661	0.0179768
cg27115863	Intergenic	chr22	37921640	-12.1832	3.37012	-3.61508	0.000300256	-10.0867	3.93841	-2.56112	0.0104336
cg17295235	HRNBP3	chr17	77141597	-10.2243	3.0361	-3.36757	0.000758348	-9.62365	3.70096	-2.60031	0.00931384
cg11696874	Intergenic	chrX	47385651	-8.02157	1.99586	-4.0191	5.84e-05	-9.21214	3.73227	-2.46824	0.013578
cg13016045	GRPR	chrX	16140373	-9.07024	2.19898	-4.12475	3.71e-05	-8.90072	3.47586	-2.56073	0.0104453
cg07768843	GPM6B	chrX	13955102	-3.24389	0.970204	-3.34352	0.00082724	-7.3587	3.41888	-2.15237	0.031368
cg23699176	CITED1	chrX	71522070	-6.59226	1.77447	-3.71506	0.000203158	-7.1285	3.56744	-1.99821	0.0456934
cg04227643	Intergenic	chrX	50561065	-6.44744	1.80813	-3.56581	0.000362737	-6.80774	3.36238	-2.02468	0.0429001
cg25799955	Intergenic	chr15	94346848	-8.0455	2.28853	-3.51557	0.000438804	-6.4086	2.87639	-2.228	0.0258807
cg11673840	IGF2BP1	chr17	47092156	-6.60762	1.92561	-3.43144	0.00060039	-5.34944	2.3255	-2.30034	0.0214292
cg01725383	RUNX1	chr21	36259797	-6.10344	1.78293	-3.42327	0.000618717	-5.34597	2.1372	-2.50138	0.0123709
cg01664727	RUNX1	chr21	36258423	-5.19149	1.56624	-3.31463	0.000917651	-5.15245	1.83086	-2.81423	0.00488944
cg02869559	RUNX1	chr21	36259067	-5.30014	1.39259	-3.80597	0.000141253	-5.13918	1.67506	-3.06805	0.00215462
cg15782228	LAMA5	chr20	60932415	-7.00709	2.07858	-3.37109	0.000748717	-5.12283	2.36054	-2.17019	0.0299922
cg12477880	RUNX1	chr21	36259241	-4.64926	1.31784	-3.52794	0.00041881	-4.66377	1.6113	-2.89441	0.00379865
cg18128536	IGF2BP1	chr17	47092178	-5.49722	1.36312	-4.03282	5.51e-05	-4.5923	1.59655	-2.87639	0.00402248
cg00994804	RUNX1	chr21	36259383	-4.37878	1.24939	-3.50473	0.000457078	-4.04077	1.50802	-2.67952	0.0073728
cg03142697	RUNX1	chr21	36258497	-4.5711	1.3292	-3.43899	0.000583878	-3.88397	1.59535	-2.43456	0.01491
cg24629545	MAD1L1	chr7	2250050	-4.34221	1.19692	-3.62782	0.00028583	-3.67165	1.60812	-2.2832	0.0224186
cg17971895	SEL1L2	chr20	13830102	-2.93063	0.852583	-3.43735	0.00058743	-3.17297	1.07665	-2.94709	0.0032078
cg05598488	Intergenic	chr1	228154769	-3.65873	0.962932	-3.79957	0.000144946	-3.10038	1.17717	-2.63376	0.00844459
cg17172308	Intergenic	chr6	168533631	3.5246	0.947108	3.72143	0.000198097	3.6514	1.15731	3.15508	0.00160454
cg18329187	CKB	chr14	103989711	6.05209	1.57026	3.8542	0.000116109	3.85732	1.88169	2.04992	0.0403722
cg08871618	PABPC1L2A	chrX	72297591	4.29148	1.22459	3.50441	0.000457614	3.92719	1.9936	1.96991	0.0488491
cg05588334	HSD17B7P2	chr10	38645346	5.51816	1.56337	3.52967	0.000416086	4.03166	1.84221	2.18849	0.0286339
cg03665457	HSD17B7P2	chr10	38645376	4.4398	1.32062	3.36191	0.000774042	4.032	1.51416	2.66286	0.00774794
cg16370398	HOXC4	chr12	54448913	4.91008	1.4159	3.4678	0.000524733	4.58781	1.68995	2.71475	0.0066325
cg05422022	Intergenic	chr6	168533689	4.59912	1.29259	3.55807	0.000373594	4.64407	1.54658	3.0028	0.00267504
cg08304428	ERCC6L	chrX	71459274	4.46757	1.24554	3.58686	0.000334689	5.44928	2.4703	2.20592	0.0273897
cg22796353	Intergenic	chr7	156400281	6.16121	1.61219	3.82164	0.000132566	5.46669	1.85323	2.94982	0.00317957
cg26827373	ZNF844	chr19	12175935	6.81603	2.02316	3.36901	0.00075439	5.60363	2.44037	2.29622	0.0216631
cg08301299	RNPS1	chr16	2317849	8.49654	2.2778	3.73014	0.00019137	5.68359	2.71802	2.09107	0.0365215
cg11678027	C13orf38	chr13	36872048	5.72513	1.61641	3.54189	0.000397273	5.8316	1.98432	2.93883	0.0032945
cg15134787	Intergenic	chr7	57471759	7.31035	2.04442	3.57576	0.000349207	6.17502	2.23348	2.76475	0.00569667
cg27204474	FLJ30058	chrX	130191834	4.76056	1.35153	3.52236	0.000427716	6.29211	2.64572	2.37823	0.0173961
cg21093033	TRAPPC9	chr8	141468743	8.82499	2.66166	3.31559	0.000914489	6.53348	3.24074	2.01604	0.0437955
cg02997061	Intergenic	chrX	40126573	6.81175	1.71675	3.96782	7.25e-05	6.60555	3.10124	2.12997	0.0331743
cg19717586	NTM	chr11	131781257	8.91556	2.39999	3.71483	0.000203341	6.66719	2.96861	2.24589	0.0247108
cg10446009	PRPS1	chrX	106871260	3.81194	1.13277	3.36515	0.000765016	6.75759	3.08604	2.18973	0.0285442
cg26186549	Intergenic	chr6	169261475	9.54393	2.74851	3.4724	0.000515826	6.76163	3.12885	2.16106	0.030691
cg24892966	Intergenic	chr6	27526023	8.73651	2.60576	3.35276	0.000800089	6.78705	2.99606	2.26532	0.0234928
cg21393587	Intergenic	chrX	152342886	8.49775	2.2975	3.6987	0.000216708	6.78809	2.90926	2.33327	0.019634
cg01301326	BCOR	chrX	40014433	6.52284	1.97592	3.30116	0.000962854	6.85081	3.33067	2.05689	0.0396971
cg08444117	Intergenic	chr7	57484153	9.51529	2.49984	3.80636	0.000141027	6.95745	2.81681	2.46998	0.0135122
cg12477903	F12	chr5	176829557	11.5902	2.74408	4.22372	2.4e-05	7.03803	3.07756	2.28689	0.0222024
cg13345255	SIM1	chr6	100868626	5.56628	1.57676	3.53021	0.000415231	7.09866	2.00415	3.54199	0.000397124
cg05204798	MPPED2	chr11	30607888	10.4478	2.64099	3.95603	7.62e-05	7.14221	3.28251	2.17584	0.0295673
cg04483797	TCEAL1	chrX	102883838	3.11016	0.905026	3.43654	0.000589194	7.16209	2.93478	2.44042	0.0146703
cg00880741	Intergenic	chr2	3750539	8.02199	2.27964	3.51898	0.000433214	7.27752	2.67654	2.719	0.00654801
cg01693026	DIO3	chr14	102026953	10.8753	2.99457	3.63168	0.000281585	7.28136	3.63905	2.00089	0.045404
cg17531456	LOC644538	chrX	134124939	3.40064	0.99713	3.41043	0.000648606	7.54527	3.51274	2.14798	0.0317157
cg03767970	ZNF362	chr1	33721234	11.1553	3.10901	3.58806	0.000333151	7.6317	3.79251	2.01231	0.0441875
cg16192707	Intergenic	chr6	99292347	11.2927	3.36976	3.35118	0.000804688	7.71325	3.91885	1.96824	0.0490401
cg18700741	RLIM	chrX	73834821	3.88895	1.17565	3.3079	0.000939974	8.01303	3.62612	2.20981	0.0271184
cg02201215	BRF1	chr14	105714846	12.5584	3.11762	4.02819	5.62e-05	8.02962	3.4536	2.325	0.0200719
cg12136274	PDIA3P	chr1	146649770	9.17214	2.54319	3.60655	0.000310294	8.10491	2.96194	2.73635	0.00621253
cg11903133	ZFP64	chr20	50722613	11.4718	3.26743	3.51097	0.000446479	8.19399	3.92599	2.08712	0.0368777
cg00688297	LRRC24	chr8	145752292	11.6434	2.80275	4.15427	3.26e-05	8.19607	3.47313	2.35985	0.0182822
cg11972677	MPPED2	chr11	30605704	11.0948	3.28535	3.37704	0.000732693	8.26019	3.9492	2.09161	0.0364734
cg15169829	TMPRSS12	chr12	51236693	7.94638	2.36525	3.35964	0.000780438	8.2858	2.86903	2.88801	0.00387686
cg18275316	Intergenic	chr5	3607063	13.7747	3.3715	4.08564	4.4e-05	8.36604	3.89706	2.14676	0.0318128
cg08530317	SLC6A5	chr11	20620824	12.6484	3.27393	3.86336	0.000111838	8.41737	3.76649	2.23481	0.0254301
cg13725495	Intergenic	chr9	42257310	9.1155	2.73195	3.33663	0.000848014	8.42928	3.2264	2.6126	0.00898567
cg06708937	HOXC11	chr12	54369336	11.7788	3.54877	3.31911	0.000903055	8.5171	3.84598	2.21455	0.0267912
cg25598840	HOXA2	chr7	27142618	7.75031	2.11639	3.66204	0.000250218	8.52691	2.63105	3.24088	0.00119162
cg01850541	STARD8	chrX	67867448	4.71922	1.35524	3.4822	0.000497315	8.53208	3.39874	2.51036	0.0120607
cg22277672	NCAPG2	chr7	158444325	12.0293	3.62168	3.32147	0.00089546	8.54157	4.11614	2.07514	0.0379735
cg24576050	PCDHGA4	chr5	140810562	13.9949	3.12563	4.47747	7.55e-06	8.58452	3.67256	2.33748	0.0194143
cg02275875	TCEAL5	chrX	102531009	7.1614	1.87891	3.81146	0.000138148	8.72731	3.42131	2.55086	0.0107456
cg12591491	Intergenic	chr15	68116263	12.3526	3.41637	3.6157	0.00029954	8.80537	4.31184	2.04214	0.0411381
cg16153146	BCOR	chrX	40014151	7.73156	2.23551	3.45852	0.000543153	8.83387	3.97761	2.2209	0.0263578
cg09190051	ZNF280D	chr15	57026056	13.3503	3.73777	3.57172	0.000354642	8.86296	4.26946	2.0759	0.0379033
cg06522681	CCDC105	chr19	15121596	18.0679	3.4812	5.19014	2.1e-07	8.88945	4.12469	2.15518	0.0311476
cg19841005	PIP5K1C	chr19	3687854	13.5814	3.63439	3.73692	0.000186287	9.09792	4.29871	2.11643	0.0343083
cg13247663	FAM110B	chr8	59058254	11.0251	2.9286	3.76464	0.000166791	9.13753	3.68299	2.48101	0.0131011
cg21435101	Intergenic	chr12	133021135	13.2017	3.41703	3.86349	0.000111779	9.28057	3.89786	2.38094	0.0172683
cg19450155	Intergenic	chr17	59520986	9.11293	2.72526	3.34387	0.000826182	9.34759	3.11089	3.0048	0.00265758
cg13459498	TOX2	chr20	42544792	9.64526	2.92313	3.29964	0.000968104	9.52599	3.48496	2.73346	0.00626735
cg19437258	C13orf38	chr13	36872155	10.0369	2.53918	3.95281	7.72e-05	9.7679	3.09508	3.15595	0.00159977
cg06994324	AK3L1	chr1	65682156	12.7298	3.71131	3.43001	0.000603561	9.8181	4.33242	2.26619	0.0234396
cg02380531	Intergenic	chr6	99279097	17.5254	4.31128	4.06502	4.8e-05	9.86132	4.9653	1.98604	0.0470284
cg27260927	SYTL4	chrX	99986436	2.83297	0.849564	3.33462	0.000854158	9.89544	4.9276	2.00817	0.0446257
cg04327675	SLC22A23	chr6	3342030	12.9823	3.80984	3.40757	0.000655441	9.98286	4.26924	2.33832	0.0193706
cg13258563	C13orf38	chr13	36871962	9.31939	2.40153	3.88061	0.000104197	10.1801	2.94092	3.46153	0.000537116
cg08814148	Intergenic	chrX	118407645	3.91881	1.13385	3.4562	0.000547842	10.2955	3.51017	2.93306	0.00335643
cg05927742	C13orf38	chr13	36872166	10.8346	2.53821	4.26861	1.97e-05	10.3546	3.14668	3.29065	0.000999575
cg13437164	EPHA8	chr1	22890048	15.7672	4.05663	3.88676	0.00010159	10.3876	4.87065	2.13269	0.0329502
cg13810660	Intergenic	chr11	66176168	13.1462	2.8521	4.60928	4.04e-06	10.6159	3.48218	3.04863	0.00229888
cg13931925	NPHS2	chr1	179545216	15.608	4.1679	3.74481	0.000180533	10.6967	4.95096	2.16053	0.0307318
cg04652943	Intergenic	chr2	3750565	14.0595	2.53654	5.54277	2.98e-08	10.7718	2.92593	3.6815	0.000231864
cg12072560	CIDEA	chr18	12254173	15.1066	3.97837	3.79719	0.000146343	10.8667	4.76799	2.27911	0.0226606
cg25440035	Intergenic	chr19	23653837	15.5582	4.01435	3.87565	0.00010634	10.96	4.68735	2.33821	0.0193763
cg09051775	TOX3	chr16	52580266	17.0137	3.96633	4.28953	1.79e-05	11.0485	5.02232	2.19988	0.0278151
cg03313088	Intergenic	chr7	57472367	13.5405	3.167	4.27549	1.91e-05	11.3926	3.53861	3.21952	0.00128406
cg05433490	Intergenic	chr16	1133247	15.1463	4.17068	3.63161	0.00028166	11.5098	4.90354	2.34723	0.0189134
cg07177300	FRMPD4	chrX	12156499	9.49837	2.67944	3.54491	0.000392751	11.5572	5.48889	2.10555	0.0352431
cg07315745	BARX2	chr11	129245707	15.2819	4.32342	3.53468	0.000408272	11.5734	5.39872	2.14373	0.0320549
cg00851770	CIDEA	chr18	12254175	15.7852	4.67728	3.37487	0.000738509	11.6885	5.51926	2.11777	0.0341943
cg19736094	SRPX	chrX	38080327	4.87414	1.41216	3.45155	0.000557368	11.7564	5.07071	2.31848	0.020423
cg07281879	WIT1	chr11	32459626	18.178	4.74395	3.83183	0.000127195	11.8781	5.77944	2.05524	0.0398563
cg18114235	ZNF69	chr19	11998660	16.9467	4.82166	3.5147	0.000440245	11.9211	5.7399	2.07688	0.0378122
cg13067509	KIAA0753	chr17	6538498	17.9961	5.35016	3.36364	0.000769206	11.9684	5.99916	1.99501	0.0460413
cg26439710	C13orf38	chr13	36871943	10.28	2.38393	4.3122	1.62e-05	12.0467	3.06256	3.93353	8.37e-05
cg14879574	SATB2	chr2	200136686	15.6807	4.70571	3.33227	0.000861402	12.0647	5.59786	2.15523	0.031144
cg19535980	PWWP2A	chr5	159519152	13.5431	4.10162	3.30188	0.00096039	12.0996	4.46217	2.71159	0.00669604
cg23003720	C13orf38	chr13	36872148	9.97077	2.91787	3.41714	0.000632837	12.1792	3.69284	3.29806	0.000973567
cg17014009	CACNB4	chr2	152954970	16.0148	4.65707	3.43881	0.00058428	12.1837	5.74045	2.12243	0.0338019
cg07229402	Intergenic	chr4	154369277	17.8461	4.77417	3.73806	0.000185444	12.2478	5.56744	2.19989	0.0278147
cg23662713	Intergenic	chr14	36741645	10.2439	3.06917	3.33766	0.000844856	12.2698	3.97231	3.08884	0.00200942
cg08776820	PPAP2A	chr5	54721148	15.7864	4.77865	3.30352	0.000954785	12.3297	5.58275	2.20853	0.0272071
cg20651988	C13orf38	chr13	36872346	11.0066	3.28178	3.35385	0.000796961	12.3789	3.90222	3.17227	0.0015125
cg19547629	MYRIP	chr3	39851641	17.4331	5.08663	3.42725	0.000609735	12.4013	6.14718	2.0174	0.0436535
cg19887178	NCEH1	chr3	172429023	18.5982	4.85078	3.83406	0.000126043	12.5023	6.28321	1.98979	0.0466145
cg19801062	C13orf38	chr13	36872135	10.7811	3.01085	3.58074	0.000342619	12.5277	3.72923	3.35934	0.000781299
cg23978504	SOX2OT	chr3	181413373	18.1121	4.76623	3.80009	0.000144645	12.5972	5.98933	2.10328	0.0354416
cg00725778	ZDHHC14	chr6	157975390	21.3537	5.53624	3.85708	0.00011475	12.9067	6.24923	2.06533	0.0388921
cg20424833	F12	chr5	176829639	21.9088	4.5769	4.78681	1.69e-06	12.9077	5.12789	2.51716	0.0118305
cg10336131	CNIH2	chr11	66049756	16.8783	3.83083	4.4059	1.05e-05	12.9327	4.49638	2.87626	0.00402422
cg05350188	C2orf70	chr2	26785353	19.2673	5.17748	3.72137	0.000198144	12.9548	5.96434	2.17205	0.029852
cg23530064	BACH1	chr21	30713266	17.3521	5.12633	3.38489	0.000712058	12.9779	5.89144	2.20284	0.027606
cg06342957	KLHL18	chr3	47350926	18.6209	5.26801	3.53471	0.000408218	13.3106	6.63517	2.00606	0.0448496
cg18154724	Intergenic	chr1	161110872	16.9854	4.25969	3.98748	6.68e-05	13.5572	5.27267	2.57121	0.0101343
cg17218309	FBXO28	chr1	224300492	19.1969	5.57784	3.44163	0.000578212	13.5852	6.13452	2.21455	0.0267911
cg13398482	BARX1	chr9	96715256	23.5598	5.86919	4.01414	5.97e-05	13.7718	6.98369	1.97199	0.0486104
cg03420245	HS2ST1	chr1	87549880	17.7462	5.07563	3.49634	0.00047168	13.7806	5.66215	2.43382	0.0149404
cg04254681	ADAM17	chr2	9679744	15.3475	4.64433	3.30456	0.000951267	13.8674	5.40087	2.56761	0.0102401
cg22935319	TOP2A	chr17	38545021	16.4419	4.98879	3.29577	0.000981531	13.8729	5.89698	2.35255	0.0186452
cg02727444	ZNF844	chr19	12175631	20.6485	5.00813	4.12299	3.74e-05	13.9814	6.25902	2.2338	0.0254963
cg23136799	Intergenic	chr6	167763819	20.0423	5.25805	3.81175	0.000137988	14.1913	6.56404	2.16197	0.0306201
cg17140208	ZNF827	chr4	146826739	17.8116	5.07774	3.50779	0.000451846	14.3676	5.73285	2.50619	0.0122039
cg21770622	DGKZ	chr11	46383066	21.3561	5.04726	4.23122	2.32e-05	14.4692	6.03998	2.39558	0.0165941
cg12798564	Intergenic	chr3	75263641	17.9538	4.67251	3.84243	0.000121822	14.499	5.71701	2.53612	0.011209
cg01464969	Intergenic	chr4	1768943	21.465	5.58582	3.84278	0.000121651	14.5092	6.65244	2.18104	0.0291807
cg13518390	Intergenic	chr7	71198414	26.0836	5.49288	4.74861	2.05e-06	14.5135	6.59682	2.20008	0.0278011
cg01435574	BARX2	chr11	129245728	22.4753	5.00447	4.49104	7.09e-06	14.7472	6.13076	2.40544	0.0161529
cg23950473	KIF4B	chr5	154393265	11.8726	3.30506	3.59226	0.000327826	14.8036	6.99341	2.1168	0.0342772
cg20256216	ARPC1A	chr7	98927457	16.4425	4.81424	3.41538	0.000636929	14.811	5.64183	2.62522	0.00865934
cg17519949	NOTCH3	chr19	15292440	20.5536	6.07882	3.38119	0.000721737	14.8575	7.36198	2.01814	0.0435771
cg18014624	COL9A3	chr20	61447929	22.7025	5.72762	3.96369	7.38e-05	15.164	6.9418	2.18445	0.0289294
cg10616404	DCTN2	chr12	57941054	24.4317	6.11838	3.99317	6.52e-05	15.2031	7.12709	2.13315	0.0329127
cg01870995	PRMT8	chr12	3602546	19.7326	5.84173	3.37787	0.000730484	15.3005	7.5114	2.03696	0.0416537
cg15816012	LILRB3	chr19	54726870	13.2485	3.78032	3.50459	0.000457307	15.3308	4.54952	3.36976	0.00075235
cg24870738	RNF220	chr1	45097499	20.6309	5.55586	3.71336	0.000204526	15.3557	7.29596	2.10468	0.0353192
cg09481234	ALOXE3	chr17	8013680	24.599	6.41204	3.83637	0.000124864	15.4676	7.827	1.97619	0.0481335
cg25660390	Intergenic	chr17	73073700	21.4917	6.05587	3.5489	0.000386839	15.5221	7.30866	2.1238	0.033687
cg06547203	RRN3	chr16	15154082	22.1573	5.46841	4.05187	5.08e-05	15.7337	6.62062	2.37647	0.017479
cg27014913	Intergenic	chr3	4530714	16.6757	4.97577	3.35138	0.000804091	16.0276	6.12077	2.61856	0.00883021
cg07072722	NTM	chr11	131781246	21.4604	6.14434	3.4927	0.000478162	16.078	7.74175	2.07679	0.0378209
cg02795678	SUV39H2	chr10	14940698	20.7394	5.41945	3.82684	0.000129798	16.1671	6.21621	2.60079	0.00930083
cg01632803	KDELR1	chr19	48891159	20.3127	5.60679	3.62287	0.000291349	16.2697	6.53104	2.49114	0.0127335
cg13004587	SCGB3A1	chr5	180017349	17.7299	4.75198	3.73104	0.000190687	16.421	5.37962	3.05245	0.00226981
cg19149915	SCD5	chr4	83618967	21.001	5.22705	4.01775	5.88e-05	16.4963	5.88143	2.80482	0.00503444
cg11267630	Intergenic	chr17	46811527	25.6574	6.53551	3.92584	8.64e-05	16.7532	8.09898	2.06856	0.0385878
cg00025972	Intergenic	chr4	187762312	25.238	7.01361	3.59843	0.000320143	16.8536	8.28049	2.03534	0.0418163
cg14826021	Intergenic	chr8	798946	17.2863	4.03132	4.28801	1.8e-05	16.9537	4.61403	3.67438	0.00023843
cg16868994	NPAS1	chr19	47523585	27.4005	6.45995	4.2416	2.22e-05	16.9905	7.73368	2.19695	0.0280238
cg14618310	C10orf84	chr10	120070029	20.1536	5.85067	3.44466	0.000571781	17.0385	7.01497	2.42888	0.0151456
cg08847636	ZNF442	chr19	12476027	15.7171	4.08752	3.84516	0.000120476	17.1265	5.18909	3.30048	0.000965209
cg22235417	ZNF214	chr11	7041599	22.3246	6.24938	3.57229	0.000353867	17.1378	7.78594	2.20113	0.027727
cg04515480	LAPTM4A	chr2	20250672	28.9849	7.04112	4.11652	3.85e-05	17.1445	8.68739	1.9735	0.0484388
cg20314038	CSMD2	chr1	34629098	23.1403	6.89205	3.35753	0.000786423	17.31	8.55232	2.02401	0.0429686
cg02306612	ZNF197	chr3	44666377	27.8267	7.00861	3.97035	7.18e-05	17.6192	8.7733	2.00828	0.0446137
cg08147001	Intergenic	chr2	15948683	28.2649	7.64491	3.69722	0.000217972	17.6987	9.01188	1.96393	0.049538
cg23021638	PPP2R3A	chr3	135789866	20.5811	5.84833	3.51915	0.000432937	18.0421	7.01606	2.57155	0.0101245
cg24481303	PTPRN2	chr7	158235949	23.1791	6.98383	3.31897	0.000903505	18.1725	8.4519	2.15011	0.0315467
cg00132623	C8orf37	chr8	96281491	24.8342	6.97942	3.5582	0.000373399	18.5487	8.7069	2.13035	0.0331428
cg13982318	APBA1	chr9	72131655	21.6239	5.79895	3.72893	0.000192291	18.7918	6.58183	2.8551	0.00430231
cg14159970	Intergenic	chr14	30440412	20.1022	5.96789	3.36839	0.000756075	18.9244	7.1323	2.65334	0.00797004
cg22563785	RUFY1	chr5	179006403	25.8585	6.30911	4.09859	4.16e-05	19.0421	8.02691	2.37229	0.0176784
cg01758450	LSG1	chr3	194392962	28.0191	7.5771	3.69787	0.000217419	19.27	9.49026	2.0305	0.0423059
cg11582116	EIF2C1	chr1	36348991	24.8027	7.09326	3.49666	0.000471131	19.5721	8.99729	2.17533	0.0296052
cg19003326	ZSWIM6	chr5	60720320	19.8455	5.66339	3.50417	0.000458036	19.6597	6.91538	2.84289	0.00447067
cg23668102	ZNF696	chr8	144373874	29.8436	6.95385	4.29167	1.77e-05	19.6989	8.5719	2.29808	0.0215572
cg23473276	Intergenic	chr7	42834405	20.2978	5.81955	3.48787	0.000486887	19.6997	6.99186	2.81752	0.00483956
cg10858369	TRIM3	chr11	6476139	24.2078	5.65839	4.27821	1.88e-05	20.2178	6.89971	2.93024	0.00338703
cg07838603	ZSCAN23	chr6	28411030	28.1631	7.83571	3.59419	0.000325397	20.2555	9.30266	2.17739	0.0294517
cg01393327	OSTBETA	chr15	65341703	28.1528	7.46357	3.77203	0.000161922	20.3625	9.12402	2.23175	0.0256315
cg27118761	KCNC1	chr11	17756479	22.4343	6.74603	3.32555	0.000882429	20.4862	6.48961	3.15677	0.0015953
cg17112812	Intergenic	chr7	112032599	22.9793	6.13088	3.74812	0.000178166	20.5301	7.30578	2.81012	0.00495229
cg26857670	HOXA11AS	chr7	27225448	28.5465	6.79979	4.19814	2.69e-05	20.7771	8.63042	2.40742	0.0160655
cg25683397	GOT1	chr10	101190421	30.5797	7.63859	4.00331	6.25e-05	20.8682	9.36529	2.22825	0.0258636
cg19287220	ZNF69	chr19	11998871	23.8818	6.54401	3.6494	0.00026285	21.1637	7.51157	2.81747	0.00484029
cg20455175	Intergenic	chr11	304191	28.8012	7.99019	3.60457	0.000312665	21.1906	8.9914	2.35677	0.0184349
cg09526708	RSPO3	chr6	127442648	37.2201	8.65334	4.30125	1.7e-05	21.1974	9.78995	2.16522	0.0303706
cg13088368	TOX2	chr20	42544716	27.7616	6.71297	4.13552	3.54e-05	21.4462	7.96307	2.69321	0.00707685
cg18805518	DNMBP	chr10	101738329	21.4488	5.48618	3.90961	9.24e-05	21.4661	6.52711	3.28876	0.00100631
cg23013736	Intergenic	chr7	148584684	21.0448	6.26509	3.35906	0.000782088	21.5034	7.41982	2.89811	0.00375422
cg00450824	STK33	chr11	8615685	33.1799	8.7756	3.78093	0.000156241	21.6421	10.1594	2.13025	0.0331514
cg05628381	WDR18	chr19	982985	29.418	8.31903	3.53623	0.000405884	21.664	10.5133	2.06062	0.0393393
cg19722639	ITPA	chr20	3190132	32.4351	8.57571	3.7822	0.000155447	21.7057	10.544	2.05858	0.0395344
cg19518695	CHIA	chr1	111854339	22.002	5.99586	3.66952	0.000243005	21.7708	6.82354	3.19054	0.00142005
cg02578560	TTBK1	chr6	43243245	31.9677	9.05509	3.53036	0.000414991	21.8744	11.0553	1.97864	0.0478561
cg06686805	Intergenic	chr6	168615208	32.7203	8.35816	3.91477	9.05e-05	22.2664	9.43905	2.35897	0.018326
cg01325958	STARD3	chr17	37793326	26.2533	7.66905	3.42328	0.000618707	22.406	8.95439	2.50223	0.0123413
cg19781881	SARM1	chr17	26702637	20.4949	6.08322	3.36909	0.000754178	22.5347	7.42442	3.03522	0.00240361
cg11143486	C1orf170	chr1	918415	27.0528	7.78688	3.47416	0.000512459	22.8312	9.13368	2.49967	0.012431
cg01794473	Intergenic	chr1	241587602	30.8137	9.0826	3.39261	0.000692298	23.0018	11.608	1.98154	0.0475306
cg02366228	Intergenic	chr19	33667241	33.5458	9.09088	3.69005	0.000224209	23.0133	10.85	2.12104	0.0339185
cg11167537	LOC100128071	chr1	32827430	33.1269	9.7404	3.40098	0.000671454	23.0265	11.0569	2.08254	0.0372934
cg13432451	KCNJ2	chr17	68165647	22.2943	6.56471	3.39608	0.000683583	23.2504	8.59717	2.70442	0.00684236
cg00253171	WWOX	chr16	78291326	27.1203	5.77591	4.69541	2.66e-06	23.4464	6.65196	3.52473	0.000423908
cg05141695	DUSP22	chr6	341180	32.2043	8.98724	3.58334	0.000339232	23.7663	9.79258	2.42698	0.0152253
cg08231343	Intergenic	chr16	4305580	29.4312	7.77976	3.78304	0.000154922	23.8564	9.62986	2.47733	0.0132368
cg06931815	GPR85	chr7	112726547	39.6483	9.64269	4.11175	3.93e-05	23.9533	11.1692	2.14458	0.0319869
cg18129748	MST1R	chr3	49941408	30.1896	8.87474	3.40175	0.000669571	24.1725	10.5904	2.28249	0.0224604
cg16047049	IQCE	chr7	2615622	30.4186	8.65636	3.51402	0.000441384	24.2719	10.3982	2.33424	0.0195834
cg22466448	LTBP4	chr19	41103168	23.8666	6.46215	3.69329	0.000221368	24.438	7.98588	3.06015	0.00221229
cg16372223	Intergenic	chr22	38806227	31.1096	9.28916	3.34902	0.00081097	25.2584	11.2199	2.25122	0.0243717
cg18593124	ZNF823	chr19	11849777	38.6998	10.8965	3.55159	0.000382916	25.2628	11.842	2.13333	0.0328979
cg22249789	Intergenic	chr2	63284574	31.0086	9.21671	3.36439	0.000767132	25.3862	10.4036	2.44013	0.0146821
cg14284759	CYB5R3	chr22	43037849	33.4675	9.61755	3.47984	0.000501721	25.56	11.3207	2.25781	0.0239574
cg18854441	CHD8	chr14	21899991	24.604	7.16827	3.43235	0.000598384	25.5708	9.09547	2.81138	0.00493293
cg24397815	Intergenic	chr1	50798944	35.0814	10.2624	3.41843	0.00062984	25.7716	12.1161	2.12706	0.0334148
cg09323975	Intergenic	chr6	1608642	33.2229	9.97482	3.33067	0.000866367	26.4834	11.6729	2.26878	0.0232816
cg08397747	SPDYA	chr2	29038986	21.284	5.73316	3.71245	0.000205267	26.5976	7.11002	3.74086	0.000183393
cg08836375	Intergenic	chr6	164393796	37.0564	11.2208	3.30247	0.000958385	26.612	12.4975	2.12938	0.0332229
cg02057160	FUCA2	chr6	143830408	22.6561	6.52734	3.47095	0.000518615	27.1054	7.92586	3.41987	0.000626519
cg07197526	Intergenic	chr1	231614774	24.2256	6.45922	3.75054	0.000176451	27.1054	7.5121	3.60823	0.000308291
cg27216969	PAOX	chr10	135193704	37.3736	10.4133	3.58902	0.000331929	27.5847	12.9384	2.132	0.033007
cg12564291	LIG3	chr17	33307470	37.8852	10.3935	3.64509	0.0002673	27.8472	13.0319	2.13686	0.0326096
cg07264124	ZNF69	chr19	11998686	22.4838	5.99475	3.75057	0.000176433	28.025	8.52666	3.28675	0.0010135
cg22542871	Intergenic	chr5	39459249	26.0237	7.80224	3.33542	0.000851707	28.064	9.83615	2.85315	0.00432878
cg16165258	OSBPL8	chr12	76927207	26.5733	7.34137	3.61967	0.000294982	28.5117	8.83986	3.22535	0.00125818
cg05782110	DNAJA3	chr16	4475614	36.3266	10.6873	3.39906	0.000676188	28.8302	13.792	2.09036	0.0365853
cg09628773	Intergenic	chr3	75553294	32.9145	8.26112	3.98427	6.77e-05	29.5135	9.60439	3.07292	0.00211976
cg19789755	Intergenic	chr7	56950153	42.2664	10.9631	3.85533	0.000115576	29.5462	12.1442	2.43295	0.0149763
cg10439144	CPEB4	chr5	173315308	38.741	11.6983	3.31168	0.000927375	29.8148	14.3058	2.08411	0.0371502
cg16120709	LY9	chr1	160771696	34.7134	10.5344	3.29525	0.000983348	31.3968	13.0505	2.40579	0.0161374
cg20332930	CCDC90B	chr11	82997207	50.2984	13.3714	3.76164	0.000168805	31.5986	15.9324	1.98329	0.0473352
cg26728986	SFRS16	chr19	45540955	46.1481	13.1707	3.50385	0.000458588	31.8628	15.8429	2.01117	0.0443071
cg00596722	Intergenic	chr17	77787630	34.9742	8.67687	4.03074	5.56e-05	31.8696	10.3965	3.06542	0.00217366
cg26836273	PCNXL2	chr1	233123940	42.6955	11.9359	3.57705	0.000347488	32.7549	14.0801	2.32633	0.0200012
cg14228980	EIF4A3	chr17	78122221	43.9326	11.8248	3.7153	0.000202962	33.0546	13.8755	2.38223	0.0172081
cg25722274	C3orf58	chr3	143692134	47.9193	13.2147	3.62622	0.000287603	33.2114	16.2688	2.04142	0.0412096
cg03256963	NR2E3	chr15	72105880	45.5416	12.6965	3.58695	0.000334568	33.3839	15.8161	2.11075	0.0347935
cg08795861	MED24	chr17	38211681	26.9327	7.8175	3.44518	0.000570671	33.5264	9.68704	3.46095	0.000538275
cg19333614	APOBEC3F	chr22	39449298	46.6153	13.2762	3.51119	0.000446104	34.0538	16.1292	2.11131	0.0347461
cg19238531	CXCR4	chr2	136875144	52.305	13.892	3.76512	0.000166471	34.5917	16.9335	2.04279	0.0410731
cg13152501	SMURF1	chr7	98626398	36.6027	10.0702	3.63476	0.000278245	34.8838	12.2051	2.85814	0.00426138
cg09709142	MBNL2	chr13	97919888	47.1776	14.1005	3.3458	0.000820446	35.0893	16.8959	2.0768	0.0378204
cg00956010	TSR1	chr17	2239526	53.0726	13.9853	3.79488	0.000147715	35.2116	16.7662	2.10015	0.0357157
cg25074170	FAM149A	chr4	187088169	42.6196	12.2481	3.47971	0.000501967	36.3264	14.4911	2.5068	0.0121828
cg26872100	Intergenic	chr16	28270754	57.2388	16.7105	3.42532	0.000614078	37.573	18.98	1.97961	0.0477472
cg12796028	Intergenic	chr3	44040206	53.0479	14.7495	3.5966	0.00032241	37.5807	17.3179	2.17005	0.0300031
cg06092312	PRMT7	chr16	68345214	58.5163	14.92	3.92201	8.78e-05	37.902	17.3261	2.18757	0.028701
cg21201494	AGAP1	chr2	236506613	57.8347	17.0968	3.38279	0.000717543	38.1502	19.1586	1.99129	0.046449
cg27279876	Intergenic	chr8	49702292	50.4814	14.7409	3.42458	0.000615748	38.6501	17.307	2.23321	0.0255351
cg15997512	GFRA2	chr8	21608254	61.3004	17.6356	3.47595	0.000509054	41.2458	20.6166	2.00061	0.0454347
cg27357361	TMSB10	chr2	85133262	59.7333	16.1151	3.70667	0.000210003	41.4116	19.1797	2.15914	0.0308393
cg10325536	Intergenic	chr4	3512392	51.1957	15.2923	3.34781	0.00081454	41.9612	18.1663	2.30984	0.0208973
cg25086501	Intergenic	chr5	178800278	42.2445	12.5309	3.37123	0.000748332	42.163	14.7726	2.85413	0.0043155
cg17164781	ZSCAN2	chr15	85144209	53.2158	13.3995	3.97148	7.14e-05	42.1825	15.7506	2.67815	0.00740308
cg06115835	SH3RF3	chr2	110259173	49.0738	13.7063	3.58037	0.000343107	42.5137	16.2932	2.60929	0.00907299
cg07706607	TIMP2	chr17	76866648	34.4393	10.3054	3.34186	0.000832185	43.5687	12.5982	3.45832	0.000543562
cg07522913	HOXA3	chr7	27150403	56.1307	16.4117	3.42017	0.000625823	44.1848	21.1118	2.0929	0.0363579
cg02736288	Intergenic	chr16	86012573	37.9266	10.6853	3.54941	0.0003861	45.2618	13.1196	3.44994	0.00056071
cg07584805	TEX14	chr17	56738915	52.4731	14.5984	3.59444	0.000325084	45.6132	16.8481	2.70732	0.00678296
cg13802506	NINJ1	chr9	95888884	61.8697	16.3872	3.77549	0.000159697	46.1956	20.2682	2.27921	0.0226544
cg04542817	ZFYVE20	chr3	15116352	58.7245	16.0676	3.65484	0.000257345	46.8373	19.3821	2.41653	0.0156694
cg16390242	ZCCHC14	chr16	87452097	60.6633	16.496	3.67746	0.00023557	48.1241	20.2453	2.37705	0.0174517
cg09926949	Intergenic	chr2	74942528	61.136	18.4825	3.30777	0.000940404	48.463	21.6545	2.23801	0.0252202
cg07640336	Intergenic	chr12	132677496	70.7832	20.5383	3.4464	0.000568098	48.5527	22.9657	2.11414	0.0345034
cg06684201	PTPRN2	chr7	157447249	66.2675	18.3202	3.61719	0.000297816	48.5994	21.2091	2.29144	0.0219377
cg25225517	Intergenic	chr22	49812267	69.7249	20.5366	3.39514	0.000685922	48.7067	22.6766	2.14788	0.0317231
cg19967421	XCR1	chr3	46062881	60.5497	16.4524	3.68029	0.000232968	49.5123	19.9612	2.48043	0.0131225
cg07906828	Intergenic	chr1	2782967	60.5886	17.4981	3.46259	0.000535005	51.2626	19.5254	2.62543	0.00865403
cg18648997	DAG1	chr3	49568660	52.8901	15.4308	3.42757	0.00060901	52.3099	18.477	2.83108	0.00463904
cg08734194	SHPK	chr17	3527458	70.4886	20.6223	3.41807	0.00063066	53.4789	24.16	2.21353	0.0268609
cg08811888	CBX6	chr22	39262900	56.4587	14.2989	3.94848	7.87e-05	54.5181	18.1802	2.99877	0.00271071
cg27010136	GPER	chr7	1131122	67.7322	16.1189	4.20203	2.65e-05	55.1768	19.6154	2.81293	0.00490922
cg24793584	FOXK2	chr17	80557532	60.6561	15.239	3.98032	6.88e-05	55.3605	17.4551	3.1716	0.00151602
cg18733230	FOXK1	chr7	4763182	63.3144	16.0567	3.94318	8.04e-05	57.4285	19.4855	2.94724	0.00320627
cg19368325	PTPRN2	chr7	158193733	86.7614	23.7799	3.64851	0.000263763	59.3641	26.9163	2.20551	0.0274186
cg08376117	NDE1	chr16	15818810	75.9274	19.9554	3.80486	0.000141885	60.7964	23.7487	2.55999	0.0104676
cg11255590	ABR	chr17	986855	90.9007	24.5167	3.7077	0.000209151	61.7032	27.9159	2.21032	0.027083
cg08974463	Intergenic	chr12	56904757	82.6926	20.7893	3.97765	6.96e-05	63.0077	25.3378	2.4867	0.0128933
cg27056175	EIF2C2	chr8	141556352	61.2341	16.3126	3.7538	0.000174173	63.9029	19.824	3.22351	0.00126628
cg17219656	ACTN2	chr1	236924443	69.3477	18.5428	3.73987	0.000184117	64.9297	22.916	2.83338	0.00460587
cg05922771	Intergenic	chr6	168450007	80.7525	23.4264	3.44708	0.000566687	65.4086	28.533	2.29239	0.0218833
cg26228329	Intergenic	chr7	149731742	72.7778	21.1034	3.44862	0.00056345	66.1464	25.0618	2.63933	0.00830692
cg20959872	ADORA2B	chr17	15848110	57.9036	15.3813	3.76454	0.000166857	66.794	18.4189	3.62638	0.00028742
cg07130416	ZNF598	chr16	2052619	85.4009	25.1799	3.39163	0.000694776	67.69	30.395	2.22701	0.0259467
cg18892424	Intergenic	chr10	131034796	80.1383	23.0208	3.48113	0.000499306	72.9437	26.5406	2.74838	0.00598903
cg05880944	DTYMK	chr2	242616965	75.6567	22.4262	3.37358	0.000741968	77.0121	28.0736	2.74322	0.00608389
cg26709693	MAEA	chr4	1305780	101.587	30.4874	3.33211	0.00086191	78.0719	35.8479	2.17786	0.0294162
cg21655083	MUC2	chr11	1086413	99.5915	25.8133	3.85814	0.000114251	86.8151	30.7076	2.82716	0.00469632
cg20001876	Intergenic	chr14	65747802	77.1731	22.7436	3.39318	0.000690865	89.1147	29.2006	3.05181	0.00227469
cg26917828	ITPKB	chr1	226825448	97.7007	28.6857	3.4059	0.000659469	93.3618	34.2064	2.72937	0.00634564
cg26791536	NPHP4	chr1	5943388	82.1294	23.8679	3.44101	0.000579557	95.8573	30.5805	3.13459	0.00172095

## Sheet: supplementary table 2
Table S2. Significant CpGs in kidney function slope analysis
				Univariable logistic regression				Multivariable logistic regression
ID	Gene	Chr	Location	Regression coef	R2	Adj.R2	p-value	Regression coef	R2	Adj.R2	p-value
cg14108894	MAD1L1	chr7	2094628	-17.1259	0.225927	0.209458	0.000557859	-14.0669	0.570056	0.508635	0.00114673
cg16038510	Intergenic	chr21	15443107	-15.8489	0.287024	0.271854	7.28e-05	-10.2434	0.549012	0.484585	0.00337988
cg04183237	Intergenic	chr2	242165518	-12.5138	0.255234	0.239388	0.000213626	-9.11422	0.549549	0.485198	0.00328944
cg20153737	Intergenic	chr18	77835867	-13.5563	0.217104	0.200447	0.00074068	-7.68868	0.505662	0.435043	0.028795
cg19699893	LPPR2	chr19	11473353	-12.055	0.214693	0.197984	0.000800006	-7.58964	0.508586	0.438384	0.0249687
cg04784499	ASPSCR1	chr17	79950289	-9.39834	0.230471	0.214098	0.000481628	-6.91857	0.558678	0.495632	0.00206627
cg10674221	RPH3A	chr12	113246854	-6.45044	0.224739	0.208244	0.000579657	-6.8694	0.680341	0.634675	1.72e-06
cg03552663	E4F1	chr16	2285585	-6.61227	0.331638	0.317418	1.5e-05	-5.70663	0.65425	0.604857	9.42e-06
cg20338075	MAD1L1	chr7	1955103	-7.14117	0.207977	0.191125	0.000990606	-5.62541	0.558881	0.495863	0.00204492
cg16698674	GALNT2	chr1	230272358	-6.7502	0.266388	0.25078	0.000147068	-5.50937	0.593378	0.535289	0.000330304
cg21291321	CUX1	chr7	101566940	-6.17677	0.308688	0.293979	3.41e-05	-5.35407	0.65582	0.606652	8.53e-06
cg02998427	Intergenic	chr2	242955553	-6.6898	0.245394	0.229338	0.00029584	-5.28681	0.560385	0.497583	0.00189284
cg15385345	Intergenic	chr15	40779019	-5.69164	0.227548	0.211113	0.000529422	-5.26783	0.595319	0.537507	0.000297039
cg02215776	PFKP	chr10	3116792	-5.92418	0.227962	0.211536	0.000522373	-5.17974	0.596275	0.5386	0.000281872
cg25266533	Intergenic	chr10	90879549	-6.89379	0.273242	0.257779	0.000116648	-5.17362	0.56068	0.49792	0.00186434
cg05330593	PHKG2	chr16	30768675	-4.84899	0.224121	0.207613	0.000591307	-4.97414	0.638231	0.58655	2.53e-05
cg14430151	ACOX3	chr4	8440600	-6.51177	0.213435	0.196699	0.000832766	-4.87857	0.550218	0.485963	0.00317988
cg18953887	Intergenic	chr22	47606810	-5.33648	0.212523	0.195768	0.00085732	-4.85882	0.593674	0.535628	0.000324996
cg04661834	KCTD5	chr16	2757657	-6.07315	0.214528	0.197816	0.00080423	-4.83278	0.570107	0.508693	0.00114369
cg18632220	Intergenic	chr10	131565910	-5.5266	0.327957	0.313658	1.71e-05	-4.69033	0.604545	0.548052	0.000178319
cg25469351	USP42	chr7	6191921	-6.19496	0.338701	0.324631	1.15e-05	-4.63328	0.614326	0.55923	0.000102674
cg00334691	SNORD115-11	chr15	25468075	-5.25058	0.366573	0.353096	4.05e-06	-4.61956	0.698573	0.655512	4.84e-07
cg25975192	GAK	chr4	897587	-5.12055	0.275325	0.259906	0.000108677	-4.60656	0.590513	0.532015	0.000386009
cg13454937	Intergenic	chr17	55159264	-5.46754	0.250891	0.234952	0.000246747	-4.59704	0.594574	0.536656	0.000309397
cg07872799	Intergenic	chr5	1359479	-5.42294	0.250813	0.234873	0.000247382	-4.58987	0.610886	0.555299	0.000124841
cg01909621	LMAN2	chr5	176779229	-6.2193	0.379747	0.36655	2.43e-06	-4.57944	0.621484	0.567411	6.8e-05
cg02244431	AGAP1	chr2	236588226	-5.4617	0.238566	0.222365	0.000370087	-4.4966	0.601835	0.544955	0.000207364
cg11923724	CARD10	chr22	37912044	-5.17815	0.255541	0.239702	0.000211454	-4.49544	0.577505	0.517149	0.000775045
cg02681858	THUMPD2	chr2	39965301	-6.68439	0.281645	0.266361	8.76e-05	-4.46163	0.526891	0.459304	0.0101864
cg21877010	AUTS2	chr7	70252571	-5.42295	0.279961	0.264641	9.28e-05	-4.45445	0.607433	0.551353	0.000151682
cg07569575	SLIT3	chr5	168691938	-5.5332	0.240174	0.224008	0.000351122	-4.41489	0.571077	0.509802	0.00108712
cg14939096	C7orf50	chr7	1145852	-5.15649	0.233838	0.217536	0.000431761	-4.41305	0.604544	0.548051	0.000178329
cg04153604	DLG4	chr17	7099823	-6.52699	0.329493	0.315227	1.62e-05	-4.40501	0.568112	0.506414	0.00126907
cg16745691	Intergenic	chr7	44126315	-5.36828	0.240812	0.224659	0.000343861	-4.39856	0.587522	0.528597	0.000453816
cg05777919	TTC15	chr2	3480658	-6.1418	0.217011	0.200352	0.000742893	-4.36257	0.539479	0.47369	0.00545642
cg17436298	RYR2	chr1	237947345	-5.9323	0.262345	0.24665	0.00016847	-4.35859	0.571373	0.510141	0.00107036
cg07341129	CTBP2	chr10	126685689	-5.92566	0.24226	0.226138	0.000327927	-4.35528	0.561358	0.498695	0.00180041
cg01634386	Intergenic	chr4	3591216	-6.07089	0.216418	0.199746	0.000757115	-4.3525	0.537009	0.470867	0.00617162
cg22461472	GLTSCR1	chr19	48188952	-5.63716	0.21681	0.200146	0.000747685	-4.34028	0.562842	0.500391	0.00166783
cg23355636	FASN	chr17	80045966	-6.33643	0.226662	0.210208	0.00054478	-4.33051	0.530147	0.463026	0.00867396
cg02538579	C5orf34	chr5	43513399	-5.82033	0.241528	0.22539	0.000335897	-4.31282	0.558486	0.495413	0.00208671
cg24327383	TECTA	chr11	121023708	-6.33147	0.294409	0.279397	5.64e-05	-4.30098	0.56128	0.498606	0.00180765
cg04352704	AKT1	chr14	105239544	-5.2896	0.266267	0.250655	0.000147671	-4.29701	0.601744	0.54485	0.00020842
cg23408615	Intergenic	chr19	1552315	-4.92806	0.231868	0.215525	0.000460297	-4.25565	0.576314	0.515787	0.000825451
cg22501243	MLXIP	chr12	122611269	-6.40504	0.309621	0.294932	3.3e-05	-4.25081	0.546705	0.481948	0.00379742
cg00124213	TBC1D1	chr4	37977849	-5.16179	0.271051	0.255541	0.000125643	-4.22956	0.5797	0.519657	0.000689888
cg14039368	PEX11G	chr19	7543466	-4.91972	0.297439	0.282491	5.07e-05	-4.22086	0.617846	0.563252	8.39e-05
cg05224804	PTPRN2	chr7	157494023	-5.36847	0.208513	0.191673	0.000973905	-4.15544	0.552751	0.488858	0.00279641
cg15973528	DYNC1H1	chr14	102482817	-5.3327	0.264909	0.249269	0.000154574	-4.13345	0.590305	0.531777	0.000390404
cg01094251	CPNE1	chr20	34242408	-5.42265	0.23779	0.221573	0.00037959	-4.12455	0.573407	0.512466	0.000962039
cg02363655	ZNF251	chr8	145955421	-4.94474	0.220716	0.204135	0.000659734	-4.10983	0.579203	0.519089	0.000708321
cg02060846	UBN1	chr16	4916841	-5.52275	0.211669	0.194896	0.000880946	-4.09379	0.542024	0.476599	0.00480413
cg19473653	RB1	chr13	48876866	-4.23211	0.218525	0.201898	0.000707745	-4.09204	0.610814	0.555216	0.000125353
cg05138040	LHPP	chr10	126198965	-5.09907	0.249016	0.233037	0.000262531	-4.08431	0.576276	0.515744	0.000827102
cg10773531	HCFC1	chrX	153217072	-5.88196	0.299212	0.284301	4.77e-05	-4.06741	0.561835	0.499239	0.00175677
cg01083589	NPHP4	chr1	5935330	-4.78747	0.211953	0.195186	0.000873018	-4.04327	0.553474	0.489685	0.00269538
cg21425232	Intergenic	chr22	42947198	-5.39779	0.31804	0.303531	2.45e-05	-4.02511	0.593389	0.535302	0.000330096
cg17371908	DHX16	chr6	30624016	-5.497	0.226948	0.2105	0.00053978	-4.01969	0.551916	0.487904	0.00291759
cg10098582	SH2B1	chr16	28877881	-7.52619	0.228709	0.212298	0.000509917	-4.00894	0.49672	0.424823	0.044549
cg13309415	BAHCC1	chr17	79425877	-4.89507	0.224465	0.207965	0.000584788	-3.97275	0.556717	0.493391	0.0022845
cg07343707	HDAC4	chr2	240110301	-6.40559	0.288569	0.273432	6.9e-05	-3.93286	0.52527	0.457452	0.0110327
cg16147932	INF2	chr14	105165186	-6.6351	0.287256	0.272091	7.22e-05	-3.93156	0.518872	0.450139	0.0151046
cg05943293	C17orf101	chr17	80366715	-5.34978	0.217145	0.200489	0.000739703	-3.90463	0.522179	0.453918	0.0128435
cg13855715	Intergenic	chr2	177430491	-4.99083	0.252031	0.236117	0.000237599	-3.89961	0.589062	0.530356	0.000417599
cg10236987	WNT9A	chr1	228114221	-4.93372	0.215779	0.199093	0.000772745	-3.89664	0.568539	0.506902	0.00124114
cg18270285	ABLIM2	chr4	8151550	-4.40153	0.251387	0.235459	0.000242726	-3.89171	0.596269	0.538593	0.000281967
cg08301307	TNFAIP2	chr14	103599204	-4.34937	0.215313	0.198618	0.000784321	-3.84546	0.564789	0.502616	0.00150813
cg25010805	Intergenic	chr11	65334385	-5.70422	0.224713	0.208217	0.000580144	-3.83045	0.528102	0.460688	0.00959591
cg24418298	AMZ1	chr7	2752273	-6.36109	0.274495	0.259058	0.000111788	-3.81	0.515564	0.446359	0.017759
cg23632744	OR51E1	chr11	4674353	-5.35777	0.229956	0.213572	0.00048973	-3.78948	0.540042	0.474334	0.00530502
cg09862914	EXOC8	chr1	231472152	-5.57533	0.241427	0.225287	0.000337003	-3.7685	0.537719	0.471678	0.00595715
cg14260709	PTPRN2	chr7	157506466	-4.45174	0.234058	0.217761	0.000428686	-3.75501	0.594876	0.537001	0.000304332
cg25180603	Intergenic	chr5	149715864	-4.21538	0.251849	0.235931	0.000239038	-3.73665	0.608816	0.552933	0.000140325
cg26417985	RRBP1	chr20	17633832	-5.09447	0.299466	0.284561	4.72e-05	-3.73161	0.569821	0.508367	0.00116087
cg08222609	THTPA	chr14	24027960	-4.88677	0.226345	0.209885	0.000550387	-3.71283	0.564828	0.502661	0.00150502
cg12622040	Intergenic	chr4	4136127	-5.04546	0.354355	0.340618	6.44e-06	-3.70669	0.585713	0.526529	0.000500249
cg04713634	BCAR1	chr16	75283648	-4.9437	0.231894	0.215551	0.000459911	-3.70473	0.545604	0.48069	0.00401389
cg10211530	TNRC18	chr7	5391111	-5.30525	0.233045	0.216727	0.000443032	-3.69809	0.550238	0.485986	0.00317661
cg14525131	Intergenic	chr17	4611128	-4.42177	0.229992	0.213608	0.000489171	-3.69272	0.574332	0.513523	0.000916354
cg23675837	Intergenic	chr8	22564482	-4.92331	0.240888	0.224737	0.000343013	-3.69217	0.535088	0.468672	0.0067903
cg16570634	GLIS2	chr16	4385108	-4.15999	0.226686	0.210233	0.000544364	-3.69141	0.571677	0.510488	0.00105346
cg07109351	MICB	chr6	31473461	-4.32224	0.252945	0.23705	0.000230505	-3.68155	0.602476	0.545687	0.000200115
cg18078170	SYT16	chr14	62538810	-3.99579	0.225264	0.20878	0.000569932	-3.67623	0.585613	0.526415	0.000502947
cg00016892	C19orf69	chr19	41948653	-5.25663	0.344758	0.330817	9.22e-06	-3.6711	0.558559	0.495496	0.00207889
cg26988853	PARD6A	chr16	67695978	-4.8047	0.227878	0.21145	0.000523805	-3.65551	0.546205	0.481377	0.00389429
cg00549018	KCNJ14	chr19	48968137	-4.75096	0.218192	0.201557	0.000715344	-3.64144	0.547807	0.483208	0.00359201
cg15295911	MCF2L	chr13	113730244	-5.81656	0.220409	0.203822	0.000666262	-3.6394	0.519897	0.45131	0.0143648
cg20862119	KRT76	chr12	53171017	-5.42982	0.231173	0.214815	0.000470791	-3.63886	0.538662	0.472756	0.00568345
cg02025034	HIP1R	chr12	123346710	-4.55079	0.26943	0.253886	0.000132725	-3.63152	0.5798	0.519771	0.000686224
cg08441029	CUGBP2	chr10	11148711	-5.09121	0.212563	0.195809	0.000856234	-3.61328	0.53332	0.466652	0.00741304
cg18308985	ADAMTS16	chr5	5239937	-5.36221	0.241311	0.225169	0.00033829	-3.61032	0.540075	0.474371	0.00529637
cg00505570	VAX1	chr10	118895568	-5.37975	0.277491	0.262119	0.000100944	-3.60382	0.536689	0.470502	0.00627064
cg24181605	C2CD4B	chr15	62458847	-4.9641	0.215517	0.198826	0.000779232	-3.54561	0.544046	0.47891	0.00434078
cg21470503	APBA2	chr15	29410245	-5.38799	0.30526	0.290478	3.85e-05	-3.54188	0.546099	0.481256	0.00391513
cg21209020	CDCA4	chr14	105477645	-5.33688	0.213655	0.196925	0.000826929	-3.53962	0.528312	0.460928	0.009497
cg06246000	CCDC154	chr16	1488895	-5.40642	0.229235	0.212836	0.000501297	-3.53202	0.525894	0.458165	0.010699
cg07942217	Intergenic	chr2	52798363	-4.24362	0.286132	0.270943	7.51e-05	-3.51719	0.587194	0.528222	0.000461907
cg19984853	MUC4	chr3	195474125	-3.89459	0.236329	0.220081	0.000398115	-3.51354	0.600768	0.543735	0.00022001
cg02652321	GMPR	chr6	16267220	-4.92296	0.21625	0.199575	0.000761186	-3.50955	0.543336	0.478098	0.00449839
cg01985660	VPS11	chr11	118942662	-5.85617	0.233696	0.217392	0.000433753	-3.49684	0.515501	0.446287	0.0178136
cg18764836	Intergenic	chr4	6306335	-4.45417	0.257074	0.241267	0.000200934	-3.49627	0.594364	0.536416	0.000312982
cg07437292	ZBTB4	chr17	7364622	-5.68716	0.28786	0.272708	7.07e-05	-3.47646	0.531136	0.464155	0.00826014
cg20287230	MIR543	chr14	101498232	-4.88978	0.219517	0.202911	0.000685591	-3.47093	0.535622	0.469282	0.00661241
cg19029445	ABR	chr17	907732	-4.23889	0.231311	0.214955	0.000468697	-3.47028	0.573978	0.513118	0.000933593
cg05621583	PRKAR1B	chr7	608975	-5.12145	0.227887	0.211459	0.000523642	-3.46533	0.523179	0.455062	0.0122278
cg14948268	Intergenic	chr3	10181049	-4.30231	0.223537	0.207017	0.000602532	-3.46039	0.550915	0.48676	0.00306945
cg08495126	MAP1LC3A	chr20	33134811	-5.32114	0.269882	0.254347	0.000130713	-3.43222	0.529502	0.462289	0.00895485
cg21753058	Intergenic	chr4	3743223	-5.58289	0.232409	0.216078	0.000452278	-3.42045	0.520388	0.451872	0.0140229
cg22285438	ABR	chr17	915895	-4.2236	0.265126	0.249491	0.000153449	-3.41895	0.570912	0.509614	0.00109653
cg17291001	SERPINA13	chr14	95107626	-5.09001	0.308506	0.293793	3.43e-05	-3.41853	0.561123	0.498426	0.00182236
cg10965384	CCDC88B	chr11	64119977	-5.39346	0.288627	0.273491	6.89e-05	-3.41293	0.523524	0.455456	0.012022
cg01546472	ODZ3	chr4	183722968	-4.68925	0.218922	0.202303	0.000698806	-3.40133	0.54208	0.476663	0.0047907
cg24006341	ZCCHC13	chrX	73524029	-4.1851	0.247595	0.231586	0.000275144	-3.39341	0.59138	0.533006	0.000368263
cg01640765	LOC390858	chr18	56702631	-4.62833	0.241468	0.225329	0.000336556	-3.37588	0.558926	0.495915	0.00204019
cg16608338	C6orf163	chr6	88053646	-4.46258	0.231209	0.214852	0.000470237	-3.36761	0.527318	0.459792	0.00997415
cg10162696	RPTOR	chr17	78576578	-3.25507	0.21948	0.202873	0.000686406	-3.35597	0.638559	0.586925	2.48e-05
cg01860954	Intergenic	chr16	29169899	-4.52666	0.214187	0.197467	0.000813032	-3.35023	0.550985	0.48684	0.0030586
cg09232225	CES8	chr16	67022472	-4.71863	0.245661	0.229611	0.000293245	-3.34378	0.559408	0.496467	0.00199028
cg11414345	C6orf132	chr6	42106434	-5.93086	0.244628	0.228556	0.000303387	-3.33813	0.506588	0.4361	0.0275247
cg11790922	BRD9	chr5	871953	-4.87793	0.24739	0.231377	0.000277003	-3.32493	0.529965	0.462817	0.00875256
cg14084623	PPFIA4	chr1	203024379	-4.03566	0.218486	0.201858	0.000708633	-3.32256	0.544297	0.479197	0.00428641
cg10133674	BCAR1	chr16	75269878	-4.89901	0.254775	0.238919	0.000216913	-3.30491	0.546153	0.481318	0.00390435
cg21681834	UBXN4	chr2	136498791	-4.78791	0.266671	0.251069	0.000145673	-3.29956	0.538584	0.472668	0.00570551
cg03220671	LAD1	chr1	201363221	-3.96524	0.228349	0.211931	0.00051588	-3.28609	0.590166	0.531618	0.000393351
cg17820229	Intergenic	chr3	45220102	-4.69329	0.226426	0.209967	0.000548953	-3.26855	0.540668	0.47505	0.00514145
cg23644736	USP24	chr1	55544866	-5.30932	0.214921	0.198217	0.000794206	-3.26599	0.506365	0.435846	0.0278246
cg00417963	INTS1	chr7	1529251	-5.69314	0.213383	0.196647	0.000834129	-3.25987	0.498562	0.426928	0.0407163
cg22368507	Intergenic	chr3	58159978	-4.66913	0.22567	0.209195	0.000562515	-3.23696	0.5407	0.475085	0.00513344
cg04644844	Intergenic	chrX	9960096	-6.01186	0.227684	0.211252	0.000527091	-3.23347	0.494997	0.422853	0.0484679
cg14000519	LOC100302652	chr2	54046438	-5.20099	0.217643	0.200997	0.000728022	-3.23334	0.513915	0.444474	0.0192498
cg18875607	Intergenic	chr5	172924909	-3.82369	0.251389	0.235461	0.000242706	-3.23136	0.617987	0.563414	8.32e-05
cg10298507	OR52K2	chr11	4471362	-6.04773	0.274348	0.258909	0.000112347	-3.23133	0.504754	0.434004	0.0301001
cg05939993	PROP1	chr5	177424343	-4.70763	0.208256	0.191411	0.000981863	-3.22576	0.529649	0.462456	0.00889043
cg03841431	LIMK1	chr7	73535284	-4.98981	0.220898	0.204321	0.000655891	-3.22287	0.513094	0.443536	0.0200373
cg05511613	TNRC18	chr7	5391469	-4.4748	0.229908	0.213523	0.000490505	-3.19919	0.551233	0.487124	0.00302036
cg02069721	CRISPLD2	chr16	84866208	-4.10934	0.267401	0.251814	0.000142134	-3.18678	0.549329	0.484947	0.00332624
cg20271366	Intergenic	chr17	66048374	-5.27194	0.227766	0.211336	0.000525699	-3.18543	0.516263	0.447157	0.0171624
cg01870330	Intergenic	chr4	1534685	-4.33383	0.241163	0.225017	0.000339939	-3.18261	0.559833	0.496952	0.00194732
cg06988967	Intergenic	chr1	17197674	-4.23324	0.27408	0.258635	0.000113374	-3.17093	0.563541	0.50119	0.00160868
cg10366867	FAM38A	chr16	88804589	-3.79821	0.209869	0.193058	0.000932841	-3.16458	0.567165	0.505331	0.00133318
cg07843882	Intergenic	chr16	90012025	-3.8797	0.250584	0.234639	0.000249262	-3.16236	0.584443	0.525078	0.000535554
cg15765251	MED16	chr19	888814	-3.72796	0.273733	0.258281	0.000114719	-3.1564	0.597193	0.539649	0.000268003
cg11518826	DNER	chr2	230385182	-5.22519	0.235343	0.219074	0.000411118	-3.14712	0.51575	0.446571	0.0175984
cg06575425	FER1L4	chr20	34195484	-3.88236	0.229754	0.213366	0.000492951	-3.14233	0.576586	0.516098	0.000813666
cg15466571	NPHP4	chr1	5940692	-4.6839	0.232165	0.215828	0.000455878	-3.13178	0.528513	0.461158	0.00940329
cg05966923	CACNA1H	chr16	1257872	-5.07081	0.336648	0.322535	1.24e-05	-3.12951	0.541958	0.476523	0.0048202
cg24345639	Intergenic	chr10	134896478	-4.72329	0.221177	0.204607	0.000650024	-3.10755	0.523852	0.45583	0.0118302
cg04874292	Intergenic	chr16	88264362	-4.66006	0.222678	0.20614	0.000619409	-3.10615	0.518523	0.44974	0.0153652
cg21024611	WIPF3	chr7	29919889	-4.24409	0.236465	0.22022	0.000396356	-3.10543	0.558448	0.495369	0.00209081
cg23270757	OR2H1	chr6	29427699	-4.55522	0.281245	0.265952	8.88e-05	-3.09206	0.541631	0.476149	0.00489976
cg06527535	PTPRN2	chr7	157633771	-4.29681	0.234971	0.218694	0.000416132	-3.08936	0.55106	0.486925	0.00304706
cg05300029	Intergenic	chr14	21148957	-4.44574	0.214601	0.19789	0.000802364	-3.08605	0.515642	0.446448	0.0176912
cg00120810	HRH1	chr3	11195317	-5.72641	0.237037	0.220804	0.000389031	-3.07104	0.495142	0.423019	0.0481249
cg00253346	TNFRSF13C	chr22	42324281	-4.89883	0.271044	0.255535	0.000125671	-3.06461	0.523725	0.455686	0.011904
cg00800780	Intergenic	chr17	41791680	-4.14613	0.231522	0.215172	0.000465488	-3.06161	0.558573	0.495512	0.00207743
cg14949892	CHFR	chr12	133428309	-5.34598	0.232253	0.215918	0.000454571	-3.04884	0.506863	0.436415	0.0271575
cg16386950	NAV1	chr1	201616077	-4.0994	0.238963	0.222771	0.000365314	-3.02738	0.552738	0.488843	0.00279824
cg22147917	ITPR3	chr6	33656031	-4.19237	0.211346	0.194566	0.000890061	-3.01606	0.530245	0.463138	0.00863205
cg14112449	Intergenic	chr8	142560774	-4.69942	0.208162	0.191315	0.000984795	-3.0133	0.522861	0.454698	0.0124202
cg06960941	GPR144	chr9	127239156	-3.93448	0.357335	0.343661	5.75e-06	-3.01242	0.612023	0.556597	0.000117053
cg04775232	PRC1	chr15	91531151	-4.38303	0.226724	0.210271	0.000543699	-3.00446	0.537498	0.471426	0.00602305
cg03474687	XRCC3	chr14	104179160	-3.98354	0.207776	0.19092	0.000996936	-3.00294	0.537634	0.471582	0.00598227
cg18669823	Intergenic	chr7	30725669	-3.81594	0.286825	0.271651	7.33e-05	-3.00235	0.592235	0.533983	0.000351524
cg11371706	GFRA1	chr10	117817578	-4.57327	0.259179	0.243417	0.000187298	-2.97934	0.541089	0.47553	0.00503441
cg22934237	ARHGEF10	chr8	1830866	-4.91184	0.27707	0.261688	0.000102406	-2.97727	0.519903	0.451318	0.01436
cg10878307	PRR15L	chr17	46034455	-3.80889	0.298084	0.28315	4.96e-05	-2.96425	0.603858	0.547266	0.000185296
cg11736352	MSH5	chr6	31711837	-4.76042	0.229997	0.213614	0.000489092	-2.93896	0.503134	0.432153	0.0325734
cg16823277	HCCA2	chr11	1536428	-4.13293	0.355499	0.341786	6.17e-06	-2.9323	0.596765	0.539159	0.000274392
cg09779544	Intergenic	chr11	133777981	-4.81533	0.250807	0.234867	0.00024743	-2.93037	0.516881	0.447864	0.016651
cg11813862	S1PR5	chr19	10624122	-4.82609	0.209277	0.192453	0.000950572	-2.92767	0.50984	0.439817	0.0234868
cg10256255	Intergenic	chr2	174890794	-5.31362	0.220314	0.203725	0.000668292	-2.92545	0.495722	0.423682	0.0467777
cg26594902	MLL4	chr19	36229069	-4.86329	0.215131	0.198431	0.000788905	-2.91665	0.508498	0.438284	0.0250755
cg24407133	Intergenic	chr7	157258854	-4.50493	0.218008	0.201369	0.00071957	-2.90824	0.527378	0.45986	0.00994479
cg27476474	PGS1	chr17	76409885	-2.93595	0.208089	0.19124	0.000987095	-2.90576	0.64419	0.59336	1.76e-05
cg26310273	Intergenic	chr3	55377420	-4.30018	0.216222	0.199546	0.000761864	-2.89696	0.534729	0.468262	0.00691228
cg26514117	MIR181D	chr19	13985553	-4.77067	0.219407	0.202798	0.000688031	-2.89531	0.511485	0.441697	0.0216753
cg01738095	ASXL2	chr2	26101831	-3.64395	0.240917	0.224766	0.000342684	-2.89338	0.58788	0.529005	0.000445145
cg02907132	Intergenic	chr1	175777934	-3.20356	0.212003	0.195237	0.000871627	-2.87104	0.59599	0.538274	0.000286316
cg00556408	TMPRSS6	chr22	37500588	-4.28516	0.271916	0.256425	0.000122015	-2.86422	0.53739	0.471303	0.00605538
cg03081707	AP2A2	chr11	993756	-4.4295	0.208339	0.191495	0.000979294	-2.85261	0.52267	0.45448	0.0125375
cg26754560	NDUFV1	chr11	67379955	-4.47922	0.26236	0.246666	0.000168385	-2.80587	0.521096	0.452681	0.0135446
cg12067547	Intergenic	chr19	46385115	-4.82224	0.221514	0.20495	0.000643037	-2.80494	0.49855	0.426914	0.0407396
cg05330708	Intergenic	chr16	1077597	-3.82084	0.215971	0.199289	0.000768013	-2.7959	0.538321	0.472367	0.00578086
cg06068163	EIF3B	chr7	2402340	-4.31979	0.261228	0.245509	0.000174895	-2.78019	0.530985	0.463983	0.00832206
cg00367515	SDR16C5	chr8	57230584	-3.9087	0.219409	0.202801	0.000687968	-2.77475	0.536555	0.470349	0.00631249
cg20337445	RASD2	chr22	35947818	-3.60799	0.227113	0.210668	0.000536914	-2.76865	0.569619	0.508137	0.00117316
cg21315176	LRPAP1	chr4	3518057	-4.85344	0.249415	0.233445	0.000259094	-2.76278	0.499492	0.42799	0.0389089
cg07436224	CABP7	chr22	30115348	-4.54075	0.299811	0.284913	4.67e-05	-2.76194	0.534308	0.467781	0.00705839
cg26187287	TAP2	chr6	32795393	-3.6403	0.238317	0.222111	0.000373115	-2.76156	0.543104	0.477833	0.00455112
cg22647689	NAV2	chr11	19876031	-5.07836	0.213261	0.196522	0.000837397	-2.76061	0.497938	0.426215	0.0419754
cg23480820	PIP5K1C	chr19	3659793	-4.4744	0.215353	0.198659	0.000783309	-2.75625	0.501139	0.429873	0.0359039
cg18160302	CADM1	chr11	115151454	-3.38413	0.218041	0.201403	0.000718809	-2.74809	0.568448	0.506798	0.00124704
cg27580953	STK32C	chr10	134119745	-5.00037	0.224456	0.207955	0.00058497	-2.73651	0.500928	0.429632	0.0362749
cg17449254	C21orf121	chr21	43442863	-3.92168	0.306372	0.291614	3.7e-05	-2.71784	0.567223	0.505397	0.0013292
cg16194544	LPCAT1	chr5	1484314	-4.49855	0.280605	0.265299	9.08e-05	-2.71615	0.519516	0.450876	0.0146351
cg00662446	COL18A1	chr21	46895659	-4.24807	0.258299	0.242518	0.000192885	-2.71043	0.532541	0.465761	0.00770492
cg07170839	Intergenic	chr12	129329752	-3.56556	0.230775	0.214408	0.000476912	-2.70854	0.560191	0.497361	0.00191186
cg03170670	C3orf21	chr3	194930312	-4.8582	0.245625	0.229575	0.000293594	-2.70839	0.507609	0.437268	0.0261871
cg21654058	CCDC137	chr17	79640096	-3.35055	0.20969	0.192875	0.000938158	-2.70488	0.564976	0.502829	0.00149359
cg05187322	CARD14	chr17	78152328	-3.8899	0.212383	0.195625	0.00086115	-2.69883	0.538821	0.472938	0.00563861
cg05628625	PRDM16	chr1	3148810	-4.4492	0.252979	0.237085	0.000230248	-2.69839	0.513809	0.444353	0.0193498
cg13072446	C1orf56	chr1	151019727	-4.86486	0.231746	0.2154	0.000462128	-2.69706	0.497799	0.426056	0.0422615
cg08700454	CHRDL2	chr11	74432028	-3.77739	0.217457	0.200807	0.000732367	-2.68822	0.530698	0.463655	0.00844108
cg10355623	Intergenic	chr2	233280367	-5.10361	0.232723	0.216398	0.00044769	-2.68141	0.495749	0.423713	0.0467154
cg16781275	Intergenic	chr4	135248854	-3.24018	0.2169	0.200239	0.000745526	-2.65833	0.586158	0.527038	0.000488422
cg01403320	KRCC1	chr2	88355784	-3.48566	0.224852	0.208359	0.000577552	-2.65511	0.552398	0.488454	0.00284704
cg25298704	Intergenic	chr12	63359181	-2.91164	0.20913	0.192303	0.000955017	-2.6474	0.595439	0.537644	0.000295096
cg08497311	FAM38A	chr16	88806610	-4.10901	0.24609	0.23005	0.000289129	-2.63189	0.529969	0.462822	0.00875078
cg09333109	KLK11	chr19	51532580	-3.59569	0.222066	0.205515	0.00063172	-2.62912	0.548901	0.484459	0.00339889
cg17274357	SLC25A1	chr22	19163160	-3.36072	0.33119	0.31696	1.52e-05	-2.61628	0.615065	0.560075	9.84e-05
cg23426912	DPCR1	chr6	30920836	-3.37994	0.213587	0.196855	0.000828734	-2.60372	0.537492	0.471419	0.00602491
cg21720306	ARHGEF17	chr11	73044732	-4.51756	0.247555	0.231546	0.000275502	-2.58766	0.50817	0.437908	0.0254807
cg19646227	LOC100130331	chr1	238081674	-2.66145	0.237857	0.221641	0.000378762	-2.58644	0.656139	0.607016	8.36e-06
cg02915029	Intergenic	chr10	118563720	-4.5662	0.233219	0.216904	0.000440537	-2.58459	0.502993	0.431992	0.0327992
cg05258079	ACADM	chr1	76189192	-4.17726	0.223808	0.207294	0.000597293	-2.57761	0.517987	0.449128	0.0157736
cg05950212	HIST2H2AB	chr1	149860711	-3.35795	0.34184	0.327837	1.03e-05	-2.54677	0.595423	0.537627	0.000295344
cg10350008	Intergenic	chrX	123466851	-4.22868	0.282861	0.267602	8.4e-05	-2.53206	0.511605	0.441834	0.0215488
cg21119293	KIF26A	chr14	104621601	-3.728	0.224633	0.208136	0.000581637	-2.5262	0.535421	0.469053	0.00667876
cg04382063	ANKS1A	chr6	35027226	-3.72196	0.21172	0.194948	0.000879532	-2.52013	0.530155	0.463035	0.0086705
cg03800648	Intergenic	chr15	79044299	-4.34578	0.214742	0.198034	0.000798753	-2.49714	0.505698	0.435084	0.0287449
cg27531571	Intergenic	chr17	77905160	-2.95262	0.24323	0.227128	0.000317654	-2.4965	0.610064	0.554359	0.000130785
cg06934747	RHBDF1	chr16	120902	-3.23989	0.222492	0.205949	0.000623141	-2.48808	0.545305	0.480348	0.00407478
cg25728388	NFASC	chr1	204978274	-4.49317	0.234982	0.218705	0.000415985	-2.47502	0.500615	0.429275	0.0368325
cg00686694	SH3BP2	chr4	2793774	-4.41176	0.213858	0.197132	0.0008216	-2.46493	0.500104	0.42869	0.0377628
cg20266320	Intergenic	chr1	6800814	-4.47369	0.209009	0.19218	0.000958674	-2.45146	0.496993	0.425135	0.0439586
cg10640961	ODZ4	chr11	78640343	-3.23828	0.26992	0.254387	0.000130542	-2.44833	0.582872	0.523282	0.000582554
cg23074979	Intergenic	chr7	157239186	-4.26667	0.22635	0.209889	0.000550311	-2.41609	0.503794	0.432908	0.0315415
cg25589371	Intergenic	chr7	2477790	-3.45738	0.231489	0.215137	0.000465998	-2.41017	0.536884	0.470725	0.00620998
cg08512847	Intergenic	chr7	158383208	-3.72995	0.21825	0.201617	0.000714011	-2.3667	0.515843	0.446677	0.0175187
cg15016481	LRRFIP1	chr2	238639819	-3.64063	0.224545	0.208046	0.000583294	-2.33972	0.521742	0.45342	0.0131215
cg00373616	PLCH2	chr1	2434487	-4.3021	0.259752	0.244002	0.000183751	-2.33949	0.500061	0.428642	0.0378415
cg13209980	KIRREL	chr1	157995040	-3.8016	0.209148	0.192321	0.000954462	-2.33555	0.504735	0.433983	0.0301266
cg10835651	ABTB2	chr11	34340108	-3.50808	0.30202	0.28717	4.32e-05	-2.33336	0.557734	0.494553	0.00216867
cg03611551	Intergenic	chr11	66841536	-2.92868	0.240153	0.223986	0.000351368	-2.32997	0.585119	0.525851	0.000516465
cg06410866	TNMD	chrX	99839936	-3.69836	0.239914	0.223741	0.000354132	-2.30932	0.515507	0.446294	0.0178085
cg07555343	Intergenic	chr3	176669833	-3.00266	0.216588	0.199919	0.000753013	-2.30795	0.55727	0.494023	0.00222078
cg08237695	KIAA1026	chr1	15324075	-3.54147	0.27802	0.262659	9.91e-05	-2.30112	0.539271	0.473453	0.00551322
cg00906060	MAP3K9	chr14	71209057	-4.0236	0.208853	0.19202	0.000963444	-2.26733	0.494386	0.422155	0.0499391
cg27218220	TTLL11	chr9	124856396	-3.33532	0.235838	0.219579	0.000404545	-2.26167	0.537536	0.47147	0.00601148
cg02850392	CRTAC1	chr10	99697469	-3.86959	0.239921	0.223749	0.000354048	-2.2533	0.510233	0.440266	0.023041
cg02166842	EGFR	chr7	55179471	-2.92469	0.222603	0.206063	0.000620907	-2.21017	0.54918	0.484777	0.00335136
cg18001722	GRK5	chr10	121146289	-2.99921	0.274664	0.259231	0.000111149	-2.20997	0.576723	0.516255	0.000807787
cg18946787	Intergenic	chr12	133052221	-2.98198	0.228714	0.212303	0.000509832	-2.19491	0.560114	0.497274	0.00191939
cg11726701	ATOH8	chr2	85998588	-3.76094	0.252374	0.236467	0.000234914	-2.18839	0.506945	0.436508	0.0270496
cg14620958	Intergenic	chr7	100546752	-2.62213	0.217046	0.200387	0.000742059	-2.18159	0.568472	0.506825	0.00124554
cg11964810	SSU72	chr1	1478170	-2.8055	0.226963	0.210515	0.000539518	-2.16897	0.552609	0.488696	0.00281657
cg05778528	Intergenic	chr11	60679546	-3.33303	0.216713	0.200048	0.000749997	-2.14401	0.517036	0.448041	0.0165249
cg05977333	Intergenic	chr16	86029348	-2.86653	0.2628	0.247115	0.000165919	-2.1426	0.571674	0.510484	0.00105365
cg10518481	PTPRS	chr19	5342101	-3.44722	0.262248	0.246551	0.000169019	-2.11008	0.524302	0.456346	0.0115708
cg00819141	Intergenic	chr7	1657422	-3.25751	0.219088	0.202473	0.000695084	-2.09906	0.51245	0.4428	0.0206773
cg11676409	Intergenic	chr1	161150496	-3.30465	0.228093	0.211669	0.000520172	-2.07419	0.519979	0.451404	0.0143072
cg21694161	Intergenic	chr17	35847200	-3.59271	0.210838	0.194047	0.000904563	-2.06891	0.497628	0.425861	0.0426155
cg17516330	STRA6	chr15	74494781	-3.34652	0.219969	0.203372	0.000675734	-2.06446	0.50312	0.432137	0.0325968
cg19978416	Intergenic	chr7	73699563	-3.15583	0.281415	0.266126	8.83e-05	-2.05964	0.550473	0.486255	0.00313901
cg13980233	LOC286094	chr8	136246255	-2.80073	0.210957	0.194169	0.000901143	-2.05357	0.527706	0.460236	0.00978504
cg26313319	KIFC1	chr6	33362895	-3.51209	0.248198	0.232202	0.000269721	-2.05098	0.500523	0.429169	0.0369991
cg08865522	RASAL1	chr12	113574276	-2.68524	0.218906	0.202287	0.00069915	-2.04358	0.523599	0.455541	0.0119781
cg07488506	CRABP1	chr15	78631626	-3.08942	0.258789	0.243019	0.000189756	-2.03092	0.531374	0.464428	0.0081632
cg13977835	Intergenic	chr1	23883338	-2.61108	0.269788	0.254252	0.000131128	-2.02418	0.585084	0.52581	0.000517453
cg20145601	Intergenic	chr4	23194228	-3.18526	0.214168	0.197448	0.00081351	-2.02347	0.518174	0.449342	0.0156296
cg07383941	TRNAU1AP	chr1	28904082	-3.58861	0.212635	0.195883	0.000854253	-1.99986	0.495057	0.422922	0.0483244
cg22502459	TRAPPC9	chr8	141108998	-1.97773	0.332352	0.318147	1.46e-05	-1.99491	0.606549	0.550342	0.000159399
cg20173193	DHX30	chr3	47891136	-2.97186	0.224356	0.207853	0.000586841	-1.98969	0.499737	0.428271	0.0384456
cg04552319	Intergenic	chr11	89519481	-2.73983	0.227666	0.211233	0.000527407	-1.95546	0.540357	0.474694	0.00522214
cg00293644	DCDC2B	chr1	32674341	-3.31321	0.264612	0.248966	0.000156123	-1.93201	0.519736	0.451127	0.0144786
cg00659129	ASAP1	chr8	131414614	-2.60776	0.210075	0.193268	0.000926754	-1.92059	0.549185	0.484783	0.00335049
cg02174203	MYO7A	chr11	76848054	-3.53198	0.287579	0.272422	7.14e-05	-1.92022	0.501717	0.430534	0.0349045
cg16146849	Intergenic	chr5	1923003	-3.00467	0.260061	0.244317	0.000181862	-1.88342	0.527775	0.460314	0.0097521
cg01220923	Intergenic	chr22	21981360	-2.98323	0.401216	0.388476	1.04e-06	-1.88335	0.558096	0.494967	0.00212886
cg13109030	FARP1	chr13	98828928	-2.72774	0.209575	0.192758	0.000941595	-1.83196	0.523537	0.455471	0.0120144
cg09435499	Intergenic	chr11	71117840	-2.56328	0.207888	0.191034	0.000993404	-1.81381	0.534268	0.467735	0.00707255
cg06695761	SGCE	chr7	94286526	-2.22062	0.211383	0.194604	0.000889003	-1.74733	0.541674	0.476199	0.00488917
cg14926097	CHRNB2	chr1	154544691	-3.26743	0.231055	0.214695	0.000472597	-1.73759	0.496213	0.424244	0.0456668
cg12010198	Intergenic	chr8	145939499	-2.34907	0.25274	0.236841	0.000232077	-1.72639	0.555337	0.491814	0.00245134
cg08369061	Intergenic	chr7	117071642	-2.34661	0.20878	0.191946	0.000965662	-1.68711	0.517739	0.448845	0.0159662
cg26993038	Intergenic	chr14	104686639	-1.88389	0.246462	0.23043	0.000285608	-1.58044	0.598742	0.54142	0.000246084
cg14119236	FGF23	chr12	4489075	-1.89955	0.230736	0.214369	0.000477509	-1.50133	0.575158	0.514466	0.000877358
cg04587858	AGAP1	chr2	236484874	-2.5802	0.247077	0.231057	0.000279881	-1.48391	0.510906	0.441036	0.0222957
cg04524088	MIR129-1	chr7	127847835	-2.08741	0.221519	0.204956	0.000642931	-1.39814	0.516586	0.447526	0.0168934
cg08247852	LOC728024	chr8	37605783	-1.76681	0.21994	0.203343	0.000676352	-1.37187	0.559984	0.497125	0.00193229
cg09516651	LOC400759	chr1	89888402	-1.93893	0.223313	0.206787	0.0006069	-1.37063	0.545623	0.480712	0.00401009
cg18144647	Intergenic	chr8	41113257	-2.26924	0.282344	0.267075	8.55e-05	-1.36504	0.516777	0.447746	0.0167356
cg19811833	C6orf221	chr6	74073560	-2.18765	0.22238	0.205835	0.000625374	-1.35801	0.50733	0.436948	0.0265462
cg14457311	CACNA1G	chr17	48698799	-1.99835	0.218002	0.201364	0.000719702	-1.35691	0.52722	0.45968	0.0100224
cg08884854	Intergenic	chr22	21505676	-2.08797	0.213484	0.19675	0.000831461	-1.3515	0.524095	0.456108	0.0116895
cg27445347	FAM50B	chr6	3849801	-1.93974	0.213321	0.196583	0.000835786	-1.34434	0.532891	0.466161	0.00757264
cg21667116	MEST	chr7	130131359	-1.81963	0.257774	0.241982	0.000196297	-1.33492	0.563936	0.501642	0.00157612
cg13810835	LOC100272146	chr17	45502151	-1.5962	0.279786	0.264463	9.33e-05	-1.2696	0.584277	0.524888	0.000540328
cg15060346	NAT8	chr2	73868736	-2.34449	0.271768	0.256273	0.000122629	-1.21002	0.49659	0.424674	0.0448343
cg18798099	Intergenic	chr9	140189618	-1.50479	0.210197	0.193393	0.000923163	-1.17925	0.564239	0.501988	0.00155163
cg14008999	NXN	chr17	750766	-1.6207	0.229709	0.21332	0.000493674	-1.17911	0.545287	0.480328	0.00407829
cg00952145	GNASAS	chr20	57417152	-1.88283	0.235323	0.219053	0.000411394	-1.16844	0.51916	0.450469	0.0148929
cg19575883	METTL8	chr2	172231724	-2.00312	0.247245	0.231229	0.000278331	-1.14433	0.500081	0.428664	0.037805
cg01496203	PRDM5	chr4	121843035	-1.48653	0.248423	0.232432	0.000267721	-1.14058	0.556713	0.493387	0.00228495
cg23153338	OR52I1	chr11	4615540	-1.44658	0.213003	0.196259	0.000844296	-1.10403	0.546171	0.481338	0.00390089
cg22014491	Intergenic	chr4	160777888	-1.54892	0.210489	0.193691	0.000914645	-1.10214	0.533443	0.466791	0.00736817
cg14161241	PLAGL1	chr6	144329909	-1.26346	0.20845	0.191608	0.000975847	-0.992918	0.539417	0.473619	0.00547333
cg07878171	TRAPPC9	chr8	141109731	-1.62323	0.303809	0.288996	4.05e-05	-0.982042	0.513639	0.444159	0.0195107
cg12163871	PRKD2	chr19	47207843	-1.54844	0.258402	0.242623	0.000192228	-0.790226	0.494483	0.422267	0.0497011
cg12095533	Intergenic	chr14	105373082	-1.31749	0.216765	0.2001	0.000748769	-0.774209	0.500408	0.429038	0.0372072
cg24699876	Intergenic	chr6	29763945	-0.891704	0.221177	0.204606	0.000650028	-0.770626	0.562367	0.499848	0.00170919
cg13935315	ZNF443	chr19	12547760	-1.03408	0.22201	0.205457	0.000632863	-0.762225	0.554311	0.490642	0.00258292
cg04883911	Intergenic	chr2	208977452	-1.13272	0.345162	0.331229	9.08e-06	-0.743058	0.546977	0.482259	0.0037457
cg19550533	RTN4RL1	chr17	1901437	-0.789418	0.251472	0.235546	0.000242043	-0.639665	0.585104	0.525833	0.0005169
cg20942223	EN2	chr7	155251040	-0.852512	0.230349	0.213973	0.000483543	-0.634972	0.562061	0.499498	0.00173639
cg02966574	CORO2B	chr15	68872082	-0.83391	0.211303	0.194523	0.000891257	-0.588998	0.531183	0.464209	0.008241
cg22796593	COL17A1	chr10	105836777	-0.834217	0.284062	0.26883	8.06e-05	-0.541928	0.548926	0.484486	0.00339473
cg11186461	DNAJC13	chr3	132136356	-0.82529	0.25203	0.236115	0.000237609	-0.533299	0.528886	0.461583	0.00923188
cg19679281	FANCL	chr2	58468512	-0.693888	0.370682	0.357292	3.46e-06	-0.531804	0.587651	0.528744	0.00045067
cg07340423	GNB5	chr15	52472383	-0.632893	0.221895	0.20534	0.000635203	-0.495152	0.559012	0.496014	0.00203116
cg15204816	PPAP2A	chr5	54831346	-0.716093	0.216829	0.200165	0.000747239	-0.493398	0.539813	0.474072	0.00536604
cg13931559	MAP1LC3A	chr20	33146515	-0.687922	0.360408	0.346799	5.12e-06	-0.492516	0.578561	0.518356	0.000732873
cg03647327	TRIM27	chr6	28891109	-0.628022	0.226462	0.210004	0.000548313	-0.490242	0.549682	0.485351	0.00326732
cg06849077	UNC5A	chr5	176245016	-0.555731	0.242395	0.226276	0.000326476	-0.489921	0.551755	0.48772	0.0029415
cg07706463	GPR88	chr1	101005451	-0.648894	0.3375	0.323404	1.21e-05	-0.48228	0.600454	0.543376	0.000223868
cg05336982	Intergenic	chr16	69564735	-0.661838	0.324978	0.310616	1.9e-05	-0.480536	0.596607	0.538979	0.000276777
cg22752052	Intergenic	chr19	34397682	-0.932782	0.325158	0.3108	1.89e-05	-0.480457	0.503574	0.432656	0.0318819
cg00253204	NCOR1	chr17	16118700	-0.690403	0.39656	0.383721	1.25e-06	-0.479966	0.577442	0.517076	0.000777661
cg10577016	GNG10	chr9	114423680	-0.61562	0.230978	0.214615	0.000473785	-0.455594	0.551096	0.486967	0.00304149
cg27134732	C2orf89	chr2	85108175	-0.669025	0.299893	0.284997	4.65e-05	-0.451243	0.544067	0.478933	0.0043364
cg03383713	FAM173A	chr16	771506	-0.673899	0.210456	0.193657	0.000915601	-0.448629	0.515136	0.44587	0.0181344
cg09410084	ASH1L	chr1	155533016	-0.673608	0.229838	0.213451	0.000491615	-0.448605	0.519261	0.450584	0.0148195
cg06018531	MAF	chr16	79633901	-0.617681	0.272841	0.25737	0.000118245	-0.444849	0.56434	0.502102	0.0015436
cg22441543	PIM3	chr22	50355555	-0.439323	0.222688	0.206149	0.000619227	-0.442412	0.649325	0.599228	1.28e-05
cg21581531	B3GAT2	chr6	71665574	-0.518239	0.208885	0.192052	0.000962476	-0.435036	0.577223	0.516827	0.000786691
cg14262432	RRP9	chr3	51976171	-0.679454	0.37264	0.359292	3.2e-06	-0.434387	0.55331	0.489497	0.00271805
cg10423910	SLC12A2	chr5	127420075	-0.570806	0.278188	0.262831	9.86e-05	-0.434188	0.557805	0.494634	0.00216082
cg02100543	TM7SF2	chr11	64879991	-0.645664	0.213975	0.197251	0.000818555	-0.432957	0.533549	0.466913	0.00732951
cg08195842	IL17D	chr13	21278118	-0.65282	0.3383	0.324221	1.17e-05	-0.42519	0.546467	0.481676	0.00384318
cg01526210	MIF	chr22	24236399	-0.53422	0.226257	0.209795	0.000551954	-0.420221	0.561867	0.499277	0.00175383
cg03000358	RAB3B	chr1	52456381	-0.563592	0.209645	0.192829	0.000939496	-0.417048	0.5265	0.458857	0.0103846
cg27662838	RNASE7	chr14	21510479	-0.524085	0.212585	0.195831	0.000855628	-0.412361	0.563688	0.501358	0.00159651
cg03620158	PPM1H	chr12	63328783	-0.619065	0.233553	0.217245	0.000435784	-0.411018	0.537607	0.471551	0.00599044
cg00021532	TFAP4	chr16	4324280	-0.559138	0.307261	0.292522	3.59e-05	-0.407407	0.565516	0.503447	0.00145232
cg25408960	MATN1	chr1	31197913	-0.574479	0.334531	0.320373	1.34e-05	-0.406186	0.585461	0.526242	0.000507063
cg06577463	EIF4A3	chr17	78120714	-0.632709	0.338594	0.324522	1.16e-05	-0.39894	0.517372	0.448425	0.0162558
cg07696592	FOXP1	chr3	71114001	-0.672679	0.267042	0.251447	0.000143863	-0.397973	0.512774	0.443171	0.0203523
cg05081339	ANAPC2	chr9	140082886	-0.634313	0.218421	0.201791	0.000710118	-0.397533	0.51717	0.448194	0.0164174
cg18522284	TGFA	chr2	70781310	-0.582024	0.283916	0.26868	8.1e-05	-0.39404	0.553418	0.489621	0.00270308
cg14234680	IMPAD1	chr8	57905925	-0.424916	0.242691	0.226578	0.000323322	-0.390418	0.596298	0.538626	0.000281519
cg21048949	BACE1	chr11	117187053	-0.551045	0.298821	0.283902	4.83e-05	-0.390043	0.56043	0.497634	0.00188853
cg22435791	Intergenic	chr4	53617265	-0.494371	0.216592	0.199924	0.000752915	-0.389708	0.547388	0.482729	0.00366889
cg27016262	ABR	chr17	1012835	-0.582657	0.419645	0.407297	4.87e-07	-0.388169	0.548372	0.483854	0.003491
cg04887405	USP10	chr16	84733672	-0.596735	0.406428	0.393799	8.39e-07	-0.387686	0.53808	0.472091	0.00585086
cg06210969	LRRC58	chr3	120067732	-0.64759	0.265276	0.249643	0.00015268	-0.384817	0.520597	0.45211	0.0138802
cg17385753	AZIN1	chr8	103875237	-0.452727	0.294746	0.279741	5.57e-05	-0.383572	0.613017	0.557734	0.00011062
cg22718540	KIAA0754	chr1	39874874	-0.650445	0.266647	0.251044	0.000145791	-0.382292	0.498325	0.426657	0.0411895
cg12788464	Intergenic	chr6	107438102	-0.487579	0.238219	0.22201	0.000374311	-0.37871	0.56898	0.507406	0.00121295
cg01519164	DCAF5	chr14	69619846	-0.700332	0.314574	0.29999	2.77e-05	-0.378514	0.509583	0.439523	0.0237833
cg20168709	NPM1	chr5	170814516	-0.607699	0.232959	0.216638	0.00044428	-0.378235	0.521365	0.452988	0.0133669
cg12601987	RASD1	chr17	17399718	-0.59883	0.223221	0.206694	0.000608693	-0.374934	0.510925	0.441058	0.0222752
cg14591243	STAG1	chr3	136471577	-0.617275	0.30672	0.291969	3.66e-05	-0.37279	0.515072	0.445796	0.0181916
cg26413174	TTC22	chr1	55266737	-0.501078	0.225036	0.208547	0.000574138	-0.372754	0.538227	0.472259	0.00580813
cg26932552	CDKN1C	chr11	2907116	-0.537366	0.332751	0.318555	1.44e-05	-0.369282	0.552795	0.488909	0.00279006
cg11023721	SMAD7	chr18	46477970	-0.490919	0.267699	0.252118	0.000140713	-0.368999	0.582491	0.522847	0.000594526
cg25179291	FNBP1	chr9	132805739	-0.597444	0.283412	0.268166	8.24e-05	-0.368575	0.520841	0.452389	0.013715
cg23771088	KDM2B	chr12	121975533	-0.666313	0.215406	0.198712	0.000782	-0.36789	0.499221	0.427681	0.0394262
cg04914105	PTPN9	chr15	75872043	-0.578767	0.260704	0.244975	0.000177988	-0.367048	0.530999	0.463999	0.00831611
cg03280113	PFN4	chr2	24346267	-0.595245	0.267421	0.251834	0.000142038	-0.363808	0.515022	0.44574	0.0182355
cg18813733	ZC3H18	chr16	88637115	-0.568118	0.296919	0.28196	5.16e-05	-0.360653	0.514557	0.445208	0.0186547
cg04544093	TUBB2C	chr9	140134707	-0.445441	0.21096	0.194172	0.000901059	-0.35851	0.562311	0.499784	0.00171412
cg02696879	LDB1	chr10	103880708	-0.51945	0.249086	0.233109	0.000261922	-0.357575	0.535353	0.468974	0.00670154
cg21503377	RHOU	chr1	228871665	-0.527634	0.285427	0.270223	7.69e-05	-0.354673	0.533699	0.467084	0.00727517
cg08785922	NXN	chr17	882831	-0.596867	0.257834	0.242043	0.000195905	-0.354453	0.514146	0.444738	0.0190338
cg09055943	ZNF295	chr21	43431271	-0.562673	0.334686	0.32053	1.34e-05	-0.353667	0.542192	0.476791	0.00476387
cg11339007	MIDN	chr19	1249485	-0.509767	0.238055	0.221843	0.000376315	-0.352735	0.533127	0.466431	0.00748434
cg01995660	FOXO1	chr13	41238844	-0.591919	0.214518	0.197806	0.00080448	-0.351657	0.511999	0.442285	0.0211378
cg11142466	KRCC1	chr2	88355481	-0.460588	0.241409	0.225269	0.000337206	-0.349137	0.533542	0.466905	0.00733197
cg17513219	AGPAT5	chr8	6565964	-0.578882	0.314811	0.300233	2.74e-05	-0.348723	0.528261	0.46087	0.00952071
cg26519659	AVPI1	chr10	99447038	-0.432277	0.229192	0.212791	0.00050201	-0.348502	0.550087	0.485814	0.00320096
cg07667295	SYNE2	chr14	64320118	-0.446637	0.438686	0.426743	2.18e-07	-0.348204	0.582931	0.52335	0.000580709
cg16485048	FRMD4A	chr10	13749193	-0.355317	0.240519	0.224359	0.000347186	-0.346509	0.605786	0.54947	0.000166363
cg19954613	PPIL2	chr22	22020219	-0.494296	0.23744	0.221216	0.000383945	-0.346337	0.499929	0.42849	0.0380875
cg09424923	Intergenic	chr12	123635770	-0.591302	0.346898	0.333002	8.51e-06	-0.345615	0.523998	0.455997	0.0117455
cg17389504	MKX	chr10	28034853	-0.439308	0.245222	0.229162	0.00029752	-0.345208	0.560605	0.497834	0.00187161
cg02385710	ZNHIT2	chr11	64884962	-0.550808	0.374629	0.361323	2.97e-06	-0.343879	0.525345	0.457537	0.0109924
cg03067068	C16orf88	chr16	19729774	-0.570665	0.325485	0.311134	1.87e-05	-0.343392	0.523114	0.454987	0.012267
cg02077420	TSEN54	chr17	73513132	-0.522323	0.211451	0.194673	0.000887095	-0.342305	0.523298	0.455198	0.0121564
cg12714757	TRIM47	chr17	73874637	-0.534196	0.238262	0.222055	0.00037378	-0.339908	0.513576	0.444086	0.0195714
cg21550006	FAHD2B	chr2	97760606	-0.485961	0.322845	0.308437	2.06e-05	-0.339307	0.524301	0.456344	0.0115716
cg19240052	C22orf32	chr22	42475693	-0.545835	0.281484	0.266196	8.81e-05	-0.339075	0.51689	0.447875	0.0166434
cg18428217	C7orf26	chr7	6629959	-0.609777	0.303588	0.288771	4.09e-05	-0.338209	0.513283	0.443752	0.019853
cg04812615	PAK6	chr15	40545326	-0.567452	0.246409	0.230375	0.000286115	-0.338157	0.508996	0.438853	0.0244741
cg17157064	NADK	chr1	1709597	-0.615068	0.250354	0.234405	0.000251165	-0.337798	0.498608	0.426981	0.0406235
cg22928329	NUDT19	chr19	33183273	-0.475972	0.251994	0.236079	0.000237887	-0.337737	0.536415	0.470188	0.00635675
cg05702952	PDK1	chr2	173420889	-0.52349	0.277539	0.262167	0.000100781	-0.336623	0.530592	0.463534	0.00848527
cg06728306	MRPS6	chr21	35445589	-0.513734	0.218312	0.20168	0.000712594	-0.336441	0.524959	0.457096	0.0112028
cg00850340	FAM53B	chr10	126432777	-0.618324	0.361699	0.348118	4.88e-06	-0.334803	0.508846	0.438681	0.0246544
cg24278036	WDR43	chr2	29118024	-0.570341	0.243888	0.227801	0.000310857	-0.334099	0.51024	0.440274	0.023033
cg17154313	COL13A1	chr10	71562511	-0.501954	0.210757	0.193965	0.000906874	-0.333343	0.511896	0.442167	0.0212444
cg25917220	ZYX	chr7	143078782	-0.395572	0.250716	0.234773	0.000248182	-0.333236	0.594362	0.536414	0.000313012
cg17873910	FMNL2	chr2	153191822	-0.511793	0.245291	0.229234	0.000296837	-0.332592	0.533034	0.466325	0.00751889
cg00816008	MPHOSPH6	chr16	82203996	-0.523412	0.277014	0.261632	0.000102599	-0.331108	0.508894	0.438736	0.0245963
cg02318426	NFKBIA	chr14	35873683	-0.470348	0.383423	0.370304	2.1e-06	-0.330359	0.601391	0.544447	0.000212539
cg19182048	KLF13	chr15	31618604	-0.561459	0.286274	0.271088	7.47e-05	-0.330185	0.5096	0.439543	0.0237632
cg03332122	SPAG4	chr20	34203707	-0.533685	0.330612	0.31637	1.55e-05	-0.329175	0.530549	0.463484	0.00850354
cg19259146	RPS6KA1	chr1	26856420	-0.574277	0.296405	0.281435	5.26e-05	-0.328574	0.517933	0.449066	0.0158153
cg20928447	SELS	chr15	101817327	-0.632258	0.233273	0.21696	0.000439759	-0.32802	0.495411	0.423327	0.0474946
cg08635242	CPD	chr17	28706081	-0.525886	0.251924	0.236007	0.000238444	-0.326733	0.524421	0.456482	0.0115032
cg10989431	WDR82	chr3	52312575	-0.469849	0.279344	0.264011	9.48e-05	-0.326447	0.53666	0.470468	0.00627975
cg05087909	YWHAQ	chr2	9771142	-0.550623	0.257481	0.241682	0.000198225	-0.325988	0.518269	0.449451	0.015557
cg25974903	RAVER2	chr1	65211057	-0.524061	0.281637	0.266353	8.76e-05	-0.325883	0.500359	0.428982	0.0372952
cg02229841	PPAP2A	chr5	54830501	-0.53178	0.223867	0.207354	0.000596159	-0.324917	0.494562	0.422356	0.0495102
cg11901478	GOLGB1	chr3	121468628	-0.487427	0.2309	0.214536	0.000474981	-0.32388	0.532742	0.465991	0.00762854
cg03199575	MARK1	chr1	220701761	-0.507665	0.232042	0.215703	0.000457698	-0.322312	0.51848	0.449691	0.0153976
cg21184629	C9orf122	chr9	38621834	-0.580369	0.226413	0.209954	0.000549185	-0.322074	0.499748	0.428283	0.0384253
cg16217610	SGMS2	chr4	108746323	-0.435417	0.252169	0.236258	0.000236514	-0.321699	0.544577	0.479517	0.00422657
cg24877195	ACE	chr17	61554604	-0.582613	0.235247	0.218975	0.00041241	-0.321221	0.500775	0.429458	0.0365458
cg00520708	C5orf24	chr5	134181266	-0.380998	0.216945	0.200284	0.00074446	-0.321048	0.589268	0.530592	0.000412959
cg05380793	C13orf37	chr13	73301995	-0.551865	0.367824	0.354373	3.86e-06	-0.320787	0.514158	0.444752	0.0190226
cg14405996	PFKFB3	chr10	6244684	-0.432897	0.22018	0.203588	0.000671176	-0.320514	0.547921	0.483339	0.00357138
cg02233216	LBH	chr2	30454279	-0.480072	0.30637	0.291612	3.7e-05	-0.319964	0.551138	0.487015	0.00303493
cg07742989	SENP6	chr6	76311636	-0.584078	0.314587	0.300004	2.77e-05	-0.318205	0.504946	0.434225	0.0298181
cg14461650	RNF149	chr2	101925089	-0.506269	0.297085	0.282129	5.13e-05	-0.317738	0.509805	0.439778	0.0235265
cg01112643	ZDHHC14	chr6	157802216	-0.544918	0.282053	0.266778	8.64e-05	-0.317191	0.511376	0.441573	0.0217902
cg08625468	SLC16A6	chr17	66287913	-0.51833	0.262645	0.246957	0.000166781	-0.317105	0.523795	0.455766	0.0118629
cg02867976	ESYT2	chr7	158622612	-0.465704	0.270334	0.25481	0.000128726	-0.315293	0.533815	0.467217	0.00723342
cg02516155	CYB5D2	chr17	4046031	-0.551483	0.279959	0.264639	9.28e-05	-0.314567	0.50174	0.43056	0.0348653
cg15700006	SKI	chr1	2160297	-0.439136	0.259089	0.243324	0.000187868	-0.314362	0.517742	0.448848	0.0159638
cg11289281	GLYR1	chr16	4897921	-0.483183	0.367955	0.354507	3.84e-06	-0.313872	0.561794	0.499193	0.00176048
cg08677932	C3orf50	chr3	167967462	-0.569261	0.257271	0.241468	0.000199616	-0.313533	0.494696	0.42251	0.0491851
cg24460884	PGCP	chr8	97657345	-0.472929	0.238623	0.222424	0.000369394	-0.312722	0.524898	0.457026	0.0112368
cg24565496	LMF1	chr16	1021302	-0.4836	0.223034	0.206503	0.000612365	-0.312515	0.518609	0.449839	0.0153
cg18931895	ILKAP	chr2	239112214	-0.421749	0.237448	0.221223	0.000383852	-0.311396	0.552018	0.488021	0.00290243
cg06352072	RNF152	chr18	59561651	-0.570052	0.332148	0.317938	1.47e-05	-0.310637	0.502008	0.430866	0.0344129
cg06816063	RAB8A	chr19	16222510	-0.595015	0.24108	0.224933	0.000340856	-0.310185	0.497664	0.425902	0.0425411
cg03397332	Intergenic	chr5	1385979	-0.555301	0.260946	0.245221	0.000176556	-0.309806	0.50983	0.439805	0.0234986
cg27313501	GFER	chr16	2034198	-0.561319	0.313415	0.298806	2.89e-05	-0.309672	0.511017	0.441163	0.0221755
cg22405973	MAPK1	chr22	22222028	-0.406322	0.245973	0.22993	0.000290251	-0.309668	0.568537	0.5069	0.00124128
cg06569284	TSC22D2	chr3	150128235	-0.489648	0.354646	0.340915	6.37e-06	-0.30776	0.539667	0.473905	0.00540535
cg13609667	KCNQ3	chr8	133493200	-0.513673	0.286786	0.271612	7.34e-05	-0.307491	0.518016	0.449162	0.0157509
cg26719755	C3orf64	chr3	69062888	-0.456783	0.297524	0.282577	5.06e-05	-0.307419	0.537184	0.471067	0.00611807
cg00466873	DUS2L	chr16	68057094	-0.474341	0.236919	0.220683	0.000390532	-0.306885	0.525204	0.457377	0.0110685
cg14119392	FLJ45244	chr14	95623926	-0.409093	0.30249	0.287649	4.25e-05	-0.305784	0.578304	0.518061	0.000742944
cg23684603	ACSL1	chr4	185747386	-0.49384	0.353252	0.339492	6.71e-06	-0.30433	0.527189	0.459644	0.0100379
cg09000830	ABCD3	chr1	94883752	-0.513434	0.267607	0.252024	0.000141149	-0.303649	0.513246	0.443709	0.0198893
cg08299454	AP3M2	chr8	42010433	-0.428278	0.219423	0.202815	0.000687669	-0.301759	0.538052	0.472059	0.0058591
cg06319359	USP48	chr1	22109595	-0.453785	0.365397	0.351895	4.23e-06	-0.301441	0.573816	0.512933	0.000941596
cg06973730	XPO4	chr13	21476919	-0.510883	0.234859	0.218579	0.00041765	-0.301385	0.5025	0.431428	0.0335975
cg16697493	RAB11FIP3	chr16	476419	-0.475352	0.286507	0.271326	7.41e-05	-0.300906	0.515523	0.446312	0.0177949
cg06748848	SPAG9	chr17	49197978	-0.520685	0.217905	0.201265	0.000721941	-0.300884	0.501122	0.429853	0.0359333
cg06180363	TRIM28	chr19	59056346	-0.455445	0.303153	0.288327	4.15e-05	-0.300341	0.533484	0.466839	0.00735307
cg02431098	FAF1	chr1	51425775	-0.507111	0.350282	0.336458	7.5e-06	-0.298924	0.526712	0.459099	0.0102768
cg02750385	NAA16	chr13	41885554	-0.514263	0.307741	0.293012	3.53e-05	-0.298425	0.504763	0.434014	0.0300868
cg01190566	Intergenic	chr19	47363949	-0.450276	0.219219	0.202607	0.000692175	-0.297682	0.510947	0.441083	0.0222513
cg17918227	CADM1	chr11	115374096	-0.45189	0.214231	0.197513	0.000811884	-0.297644	0.516746	0.44771	0.0167612
cg07430153	PHLDA1	chr12	76424847	-0.406291	0.222404	0.20586	0.000624891	-0.296461	0.5498	0.485486	0.00324782
cg06704539	ALKBH4	chr7	102105256	-0.421522	0.246752	0.230725	0.000282898	-0.296404	0.522768	0.454592	0.0124773
cg09977800	FOXK2	chr17	80477464	-0.480153	0.298036	0.283101	4.97e-05	-0.295391	0.52273	0.454548	0.0125005
cg04969937	CLSTN1	chr1	9883887	-0.463421	0.238295	0.222088	0.000373378	-0.295364	0.519042	0.450333	0.0149795
cg07293520	DFNA5	chr7	24797192	-0.444026	0.209702	0.192887	0.000937819	-0.29445	0.527403	0.45989	0.00993233
cg26116741	LOC96610	chr22	22652537	-0.522996	0.2454	0.229344	0.00029578	-0.294144	0.501007	0.429722	0.0361353
cg07691609	RNF126	chr19	662740	-0.44305	0.309663	0.294975	3.3e-05	-0.292926	0.525666	0.457904	0.0108197
cg01733795	SENP3	chr17	7465439	-0.427224	0.286405	0.271222	7.44e-05	-0.292658	0.508537	0.438328	0.0250287
cg13557178	EFHA1	chr13	22178108	-0.494054	0.226345	0.209884	0.000550391	-0.292562	0.508381	0.438149	0.0252201
cg11053128	Intergenic	chr2	61991421	-0.396813	0.273396	0.257936	0.000116041	-0.292084	0.565659	0.50361	0.00144162
cg21937169	ASL	chr7	65541137	-0.428056	0.330261	0.316011	1.57e-05	-0.292054	0.569701	0.50823	0.00116817
cg25943372	BRUNOL4	chr18	34974300	-0.430766	0.229777	0.213389	0.000492591	-0.290912	0.531299	0.464342	0.00819362
cg24879395	ANKRD40	chr17	48785255	-0.407556	0.243238	0.227136	0.000317568	-0.29028	0.545899	0.481027	0.00395473
cg01025283	FAIM	chr3	138327728	-0.499186	0.358288	0.344635	5.55e-06	-0.288166	0.51133	0.441521	0.021839
cg16344026	PPARGC1B	chr5	149109979	-0.50448	0.347713	0.333835	8.26e-06	-0.287445	0.512076	0.442373	0.021058
cg06983715	DDAH1	chr1	86042674	-0.523957	0.313912	0.299315	2.83e-05	-0.285485	0.503472	0.432539	0.032042
cg07006042	ATP1B3	chr3	141595655	-0.456114	0.310179	0.295502	3.24e-05	-0.285081	0.52759	0.460103	0.00984124
cg11834844	ASNA1	chr19	12848279	-0.327248	0.230589	0.214219	0.000479789	-0.284606	0.59908	0.541805	0.000241545
cg23060709	Intergenic	chr17	16440291	-0.460941	0.26685	0.251251	0.000144797	-0.283733	0.523146	0.455024	0.0122477
cg05367661	C7orf57	chr7	48075128	-0.548886	0.325965	0.311624	1.84e-05	-0.282732	0.498549	0.426914	0.0407406
cg05705366	SNX18	chr5	53813915	-0.509914	0.27611	0.260708	0.00010581	-0.282307	0.495497	0.423425	0.047296
cg08767710	ATP6V0E2	chr7	149570989	-0.418309	0.261077	0.245355	0.000175782	-0.282195	0.524697	0.456796	0.0113487
cg22816171	DDX50	chr10	70660920	-0.447677	0.253217	0.237328	0.000228437	-0.281417	0.519492	0.450848	0.0146528
cg06793581	C16orf87	chr16	46865077	-0.480896	0.305817	0.291047	3.78e-05	-0.280493	0.513753	0.444289	0.0194026
cg24496317	MPP6	chr7	24613120	-0.3659	0.218285	0.201653	0.000713197	-0.279403	0.535291	0.468904	0.00672217
cg18764107	LBR	chr1	225615669	-0.425318	0.365251	0.351745	4.26e-06	-0.277906	0.534678	0.468203	0.00692996
cg03346041	ARFGEF1	chr8	68255952	-0.436324	0.213225	0.196485	0.000838359	-0.277622	0.502834	0.431811	0.0330534
cg16557944	GPX7	chr1	53068197	-0.434247	0.262365	0.24667	0.00016836	-0.273342	0.516746	0.447709	0.0167617
cg16797691	SOX21	chr13	95363755	-0.50796	0.275765	0.260356	0.00010706	-0.272773	0.504595	0.433822	0.0303342
cg14724283	PTPRU	chr1	29564502	-0.409878	0.22813	0.211707	0.000519558	-0.272094	0.512661	0.443041	0.0204659
cg25296860	Intergenic	chr13	20702426	-0.484338	0.36251	0.348947	4.73e-06	-0.271004	0.504689	0.43393	0.0301948
cg07024017	PIGQ	chr16	619806	-0.414988	0.229484	0.21309	0.000497283	-0.270917	0.530111	0.462984	0.00868975
cg02418294	PRDM2	chr1	14076293	-0.41953	0.253139	0.237248	0.000229028	-0.270266	0.538579	0.472662	0.0057069
cg13465462	ABCF3	chr3	183903780	-0.532462	0.292076	0.277014	6.11e-05	-0.269485	0.494699	0.422513	0.0491798
cg11899891	FMNL2	chr2	153191524	-0.405511	0.213443	0.196708	0.000832552	-0.269397	0.530362	0.463271	0.00858245
cg25139493	BMP8A	chr1	39957400	-0.375425	0.321827	0.307397	2.13e-05	-0.26747	0.54782	0.483223	0.00358967
cg27287840	GLCCI1	chr7	8008357	-0.436837	0.30752	0.292786	3.56e-05	-0.267405	0.528786	0.46147	0.00927744
cg02242919	PGP	chr16	2264594	-0.413426	0.223391	0.206867	0.000605378	-0.267296	0.51603	0.446892	0.0173584
cg08937395	Intergenic	chr7	128170824	-0.416477	0.264541	0.248893	0.000156499	-0.267266	0.531751	0.464858	0.00801246
cg07494420	AK7	chr14	96858044	-0.418418	0.26148	0.245767	0.000173426	-0.267227	0.510002	0.440002	0.0233024
cg03949158	DAGLA	chr11	61447938	-0.464909	0.231062	0.214701	0.000472495	-0.264058	0.496183	0.424209	0.0457349
cg15840658	APBA1	chr9	72287152	-0.422079	0.321565	0.30713	2.15e-05	-0.263374	0.527047	0.459482	0.0101084
cg14645085	RANBP9	chr6	13712693	-0.329677	0.222802	0.206266	0.000616946	-0.263078	0.579449	0.519371	0.000699123
cg27414860	ROGDI	chr16	4852427	-0.450456	0.265429	0.2498	0.000151893	-0.262423	0.503031	0.432035	0.032738
cg04485844	MKS1	chr17	56296718	-0.473777	0.212599	0.195846	0.000855247	-0.26206	0.49626	0.424297	0.0455626
cg02541231	CD81	chr11	2398776	-0.487185	0.275736	0.260326	0.000107167	-0.261374	0.500185	0.428783	0.0376143
cg23640903	GFOD1	chr6	13487662	-0.444823	0.340358	0.326323	1.09e-05	-0.259802	0.517463	0.44853	0.0161831
cg09915769	KIAA1543	chr19	7660977	-0.419969	0.248245	0.23225	0.000269305	-0.25862	0.520287	0.451756	0.0140927
cg14860494	GCLM	chr1	94374966	-0.463873	0.291888	0.276822	6.15e-05	-0.257385	0.511071	0.441224	0.0221178
cg17456100	LDLRAD2	chr1	22140859	-0.36264	0.302435	0.287594	4.26e-05	-0.257181	0.559779	0.49689	0.00195279
cg00233756	Intergenic	chr3	126373634	-0.404519	0.291885	0.276819	6.15e-05	-0.256953	0.517928	0.449061	0.0158189
cg11125104	NCRNA00164	chr2	133015268	-0.435764	0.34628	0.332371	8.71e-06	-0.256798	0.528133	0.460724	0.00958102
cg14119263	ASB13	chr10	5708327	-0.380707	0.324503	0.310131	1.94e-05	-0.256624	0.543668	0.478478	0.00442404
cg16535332	AHR	chr7	17338557	-0.422276	0.252732	0.236833	0.000232138	-0.256147	0.512895	0.443308	0.0202332
cg16706496	ANKRD39	chr2	97523911	-0.422107	0.308891	0.294187	3.39e-05	-0.253702	0.519033	0.450323	0.014986
cg17116739	CBFB	chr16	67063591	-0.395763	0.299104	0.284191	4.78e-05	-0.250637	0.517395	0.448452	0.0162372
cg05988158	CHKB-CPT1B	chr22	51021418	-0.41125	0.297309	0.282358	5.09e-05	-0.250325	0.507886	0.437584	0.0258362
cg16706631	HIST1H4E	chr6	26204823	-0.332787	0.221231	0.204662	0.0006489	-0.249976	0.562335	0.499811	0.00171202
cg18014500	GUCY2G	chr10	114074843	-0.310909	0.219551	0.202946	0.000684847	-0.249836	0.568188	0.506501	0.00126406
cg22124117	CDAN1	chr15	43028932	-0.461422	0.215275	0.198579	0.000785268	-0.249789	0.495522	0.423454	0.0472379
cg16986624	GNB5	chr15	52471717	-0.392582	0.354142	0.340401	6.49e-06	-0.248666	0.544217	0.479105	0.00430383
cg21733011	EFCAB5	chr17	28257040	-0.302644	0.272725	0.257251	0.000118712	-0.248105	0.602806	0.546063	0.000196479
cg06733736	BTBD12	chr16	3661771	-0.370039	0.208059	0.19121	0.000988011	-0.246796	0.514447	0.445082	0.0187557
cg09346904	AGPAT5	chr8	6565813	-0.456914	0.242536	0.226419	0.000324974	-0.246576	0.494904	0.422748	0.0486867
cg07286436	TMEM62	chr15	43425883	-0.470866	0.239842	0.223668	0.000354961	-0.246453	0.495294	0.423193	0.0477671
cg17004840	DIAPH1	chr5	140998868	-0.300402	0.224788	0.208294	0.000578737	-0.245082	0.565134	0.503011	0.00148135
cg09010017	Intergenic	chr8	140718042	-0.350941	0.244192	0.228111	0.000307762	-0.244663	0.547183	0.482495	0.00370684
cg06556397	FOXJ3	chr1	42801023	-0.453312	0.281002	0.265704	8.95e-05	-0.243791	0.503491	0.432562	0.0320109
cg23987444	SLC18A3	chr10	50817810	-0.287012	0.229705	0.213316	0.000493731	-0.243037	0.605538	0.549187	0.00016869
cg10227077	Intergenic	chr19	2495139	-0.421485	0.223303	0.206778	0.000607081	-0.242781	0.49532	0.423223	0.0477056
cg15698851	TMEM66	chr8	29940391	-0.435525	0.353945	0.340199	6.54e-06	-0.241778	0.497677	0.425916	0.0425151
cg10849092	Intergenic	chr15	40574697	-0.401185	0.295333	0.28034	5.46e-05	-0.241627	0.511476	0.441687	0.0216846
cg07692169	C16orf13	chr16	686270	-0.368445	0.247573	0.231564	0.000275338	-0.241546	0.523121	0.454995	0.0122629
cg14147498	Intergenic	chr9	974820	-0.325864	0.232697	0.216372	0.000448069	-0.241498	0.543678	0.478489	0.0044219
cg06465196	KIAA0922	chr4	154387603	-0.345982	0.274747	0.259316	0.000110832	-0.24043	0.550209	0.485953	0.00318134
cg17868942	ADRB1	chr10	115803819	-0.381978	0.350801	0.336988	7.36e-06	-0.240336	0.535799	0.469484	0.00655461
cg17397259	AK7	chr14	96858380	-0.40745	0.225263	0.20878	0.000569935	-0.239829	0.51144	0.441646	0.0217225
cg18455653	RRBP1	chr20	17662865	-0.418431	0.364339	0.350815	4.41e-06	-0.237875	0.520769	0.452308	0.0137633
cg03754076	Intergenic	chr1	232766254	-0.427656	0.340731	0.326704	1.07e-05	-0.236715	0.51105	0.441201	0.0221396
cg25097801	ENTPD4	chr8	23315147	-0.44021	0.221531	0.204968	0.000642683	-0.236216	0.496583	0.424667	0.0448483
cg02806352	PXT1	chr6	36410757	-0.264032	0.231812	0.215467	0.00046114	-0.236023	0.59283	0.534663	0.000340323
cg13432391	DNM2	chr19	10828930	-0.429257	0.256273	0.240449	0.000206365	-0.235588	0.500504	0.429147	0.0370332
cg04749771	C14orf149	chr14	59950705	-0.312834	0.207912	0.191059	0.000992649	-0.235052	0.554537	0.4909	0.00255338
cg17128349	SLC46A3	chr13	29293196	-0.411449	0.232611	0.216283	0.000449331	-0.234926	0.498162	0.426471	0.041518
cg24906202	NEO1	chr15	73345212	-0.406098	0.283873	0.268636	8.11e-05	-0.234653	0.500497	0.429139	0.0370462
cg17926234	AHSA2	chr2	61404587	-0.308416	0.248407	0.232416	0.000267865	-0.233939	0.529412	0.462185	0.0089949
cg25799994	GALNT3	chr2	166650699	-0.415285	0.281934	0.266656	8.67e-05	-0.23059	0.510895	0.441022	0.0223088
cg00958578	SNRNP25	chr16	103715	-0.326412	0.248728	0.232743	0.000265043	-0.228971	0.53899	0.473131	0.00559118
cg02835038	PCNT	chr21	47743854	-0.30148	0.237219	0.22099	0.000386723	-0.227105	0.54085	0.475257	0.00509505
cg05243095	MYL12B	chr18	3262534	-0.370368	0.273507	0.25805	0.000115602	-0.226769	0.508135	0.437868	0.0255244
cg02600940	PARD3B	chr2	205410387	-0.29882	0.224306	0.207802	0.000587789	-0.225943	0.527969	0.460536	0.00965922
cg02107163	DUSP28	chr2	241500091	-0.340974	0.316539	0.301997	2.58e-05	-0.225585	0.512133	0.442437	0.0210004
cg25303599	FADS2	chr11	61595807	-0.410815	0.24802	0.23202	0.000271309	-0.22461	0.496416	0.424475	0.045217
cg25944700	SLC25A37	chr8	23386623	-0.369116	0.211703	0.194931	0.000879992	-0.222504	0.506833	0.436381	0.0271973
cg22291627	TRPS1	chr8	116660697	-0.360972	0.225704	0.20923	0.00056189	-0.222477	0.518471	0.449681	0.0154041
cg04120766	ZNF696	chr8	144373364	-0.352101	0.237058	0.220825	0.000388768	-0.221736	0.515908	0.446752	0.0174625
cg05674659	CPNE2	chr16	57126736	-0.350376	0.280696	0.265392	9.05e-05	-0.221288	0.535843	0.469535	0.00654018
cg10139015	PSMC3	chr11	47448256	-0.342074	0.218189	0.201555	0.000715405	-0.221287	0.527043	0.459478	0.0101102
cg19080138	HERPUD2	chr7	35734733	-0.340293	0.315567	0.301005	2.67e-05	-0.220032	0.528722	0.461396	0.00930689
cg10460130	DTYMK	chr2	242625978	-0.359604	0.325067	0.310707	1.9e-05	-0.219185	0.523268	0.455163	0.0121745
cg18747104	Intergenic	chr7	100167717	-0.408056	0.319624	0.305148	2.31e-05	-0.219071	0.499058	0.427495	0.0397411
cg25707994	DNAJB6	chr7	157129685	-0.323527	0.272872	0.257401	0.000118121	-0.21894	0.514866	0.445561	0.0183758
cg05502081	SETD6	chr16	58549679	-0.387309	0.316568	0.302027	2.58e-05	-0.218027	0.519299	0.450628	0.0147915
cg04192862	BAMBI	chr10	28966472	-0.345984	0.311211	0.296556	3.12e-05	-0.2159	0.511327	0.441517	0.0218425
cg23515892	CNO	chr4	6718196	-0.417426	0.294175	0.279158	5.68e-05	-0.213268	0.498001	0.426286	0.0418474
cg20510080	LOC100144603	chr22	51021491	-0.410199	0.253382	0.237497	0.000227185	-0.213065	0.494405	0.422177	0.0498926
cg08308556	ARID1B	chr6	157342734	-0.357427	0.252939	0.237044	0.000230555	-0.210538	0.5073	0.436914	0.0265848
cg02538052	PCYT1A	chr3	196014745	-0.282125	0.255426	0.239584	0.000212263	-0.209699	0.574267	0.513448	0.000919515
cg19373170	SFMBT1	chr3	53079105	-0.358509	0.219105	0.20249	0.000694707	-0.208607	0.505252	0.434573	0.0293776
cg01134297	DEF8	chr16	90014983	-0.346515	0.231683	0.215336	0.000463066	-0.202932	0.502035	0.430897	0.0343679
cg27645660	FKBP10	chr17	39968581	-0.249683	0.263824	0.248161	0.000160312	-0.202749	0.601914	0.545044	0.000206464
cg19972859	PURA	chr5	139494006	-0.350506	0.250798	0.234857	0.000247506	-0.202324	0.505153	0.43446	0.0295197
cg10101470	LRRC8D	chr1	90286633	-0.250136	0.264275	0.248621	0.000157906	-0.200623	0.536755	0.470577	0.00625011
cg25486957	Intergenic	chr4	152246857	-0.300206	0.233807	0.217505	0.00043219	-0.20044	0.524729	0.456833	0.0113307
cg07988973	TSSC1	chr2	3307598	-0.235157	0.243192	0.22709	0.000318047	-0.199774	0.597894	0.54045	0.000257865
cg20531392	DUSP5	chr10	112257646	-0.273975	0.29584	0.280858	5.36e-05	-0.199727	0.559845	0.496965	0.00194619
cg03917521	SLC25A1	chr22	19165859	-0.291358	0.211305	0.194525	0.000891203	-0.199518	0.518189	0.449358	0.0156186
cg04759220	JMY	chr5	78532560	-0.337136	0.265002	0.249364	0.00015409	-0.19901	0.495054	0.422918	0.0483329
cg22069342	MYL12B	chr18	3261971	-0.208614	0.243654	0.227561	0.00031326	-0.195447	0.652521	0.602881	1.05e-05
cg15901997	MEX3C	chr18	48723744	-0.306994	0.235284	0.219013	0.000411914	-0.192658	0.507527	0.437173	0.0262924
cg00183916	HS3ST3B1	chr17	14204936	-0.323311	0.272855	0.257384	0.00011819	-0.192643	0.520528	0.452032	0.0139268
cg04910183	CDC73	chr1	193090988	-0.317425	0.288344	0.273203	6.95e-05	-0.192506	0.512471	0.442824	0.0206561
cg20027157	PRH1	chr12	11324778	-0.264644	0.21603	0.19935	0.000766561	-0.189239	0.54754	0.482903	0.00364075
cg20116574	NCOA5	chr20	44718168	-0.327236	0.268181	0.25261	0.000138444	-0.188978	0.506465	0.43596	0.0276904
cg04084597	DGAT2	chr11	75479652	-0.304508	0.249794	0.233832	0.000255863	-0.188162	0.517194	0.448222	0.016398
cg19656070	TMEM93	chr17	3571978	-0.306615	0.260192	0.244451	0.000181066	-0.187777	0.511146	0.441309	0.022037
cg07786668	ZFHX3	chr16	73092391	-0.282804	0.325549	0.311199	1.87e-05	-0.183129	0.523826	0.455801	0.0118453
cg25869317	CHSY1	chr15	101792241	-0.323655	0.304463	0.289664	3.96e-05	-0.181167	0.498657	0.427037	0.0405268
cg16041611	SRF	chr6	43139680	-0.237146	0.296772	0.281809	5.19e-05	-0.179995	0.546498	0.481712	0.00383711
cg07857404	PHF1	chr6	33378502	-0.254053	0.230333	0.213957	0.000483786	-0.178515	0.521139	0.45273	0.013516
cg17662034	RDH10	chr8	74207518	-0.24029	0.321196	0.306753	2.18e-05	-0.177184	0.560532	0.497751	0.00187862
cg14248017	SGSM3	chr22	40766670	-0.22908	0.216149	0.199472	0.000763641	-0.176763	0.563387	0.501014	0.0016215
cg01442104	FNIP2	chr4	159690352	-0.287771	0.227513	0.211077	0.000530012	-0.176638	0.511414	0.441617	0.0217497
cg21160472	ATF3	chr1	212782112	-0.312735	0.29812	0.283186	4.95e-05	-0.176406	0.507621	0.437281	0.0261719
cg10137155	KBTBD8	chr3	67049254	-0.239341	0.212679	0.195927	0.000853074	-0.173257	0.546068	0.481221	0.00392114
cg19099833	CSRP1	chr1	201476290	-0.282484	0.268396	0.25283	0.000137442	-0.171733	0.516466	0.44739	0.0169926
cg14584865	POLR2D	chr2	128615641	-0.264323	0.233698	0.217394	0.00043373	-0.170437	0.530715	0.463674	0.0084339
cg09345954	PLCL1	chr2	198669339	-0.286554	0.212909	0.196162	0.000846849	-0.167974	0.506442	0.435933	0.0277213
cg17671280	TLR3	chr4	186990202	-0.271135	0.222731	0.206194	0.000618355	-0.167911	0.521839	0.45353	0.0130593
cg00685025	C6orf106	chr6	34664699	-0.22405	0.242006	0.225878	0.000330671	-0.165204	0.543425	0.4782	0.00447835
cg03986384	C20orf29	chr20	3801053	-0.192025	0.303498	0.288679	4.1e-05	-0.159306	0.620051	0.565772	7.39e-05
cg14078059	Intergenic	chr12	65174660	-0.255216	0.253171	0.237281	0.000228786	-0.159029	0.508349	0.438113	0.0252587
cg08364767	GPR176	chr15	40212176	-0.261706	0.241331	0.225189	0.000338066	-0.158545	0.50027	0.42888	0.0374591
cg18829263	CHSY3	chr5	129240272	-0.273235	0.238997	0.222805	0.000364914	-0.156386	0.504436	0.433641	0.0305702
cg23157089	NT5E	chr6	86159962	-0.249243	0.261764	0.246057	0.000171782	-0.155038	0.505028	0.434318	0.0296996
cg03434509	Intergenic	chr8	82543424	-0.246936	0.23848	0.222278	0.000371124	-0.154937	0.517403	0.44846	0.0162311
cg22028544	C8orf59	chr8	86132837	-0.226255	0.23478	0.218498	0.000418732	-0.150882	0.523071	0.454938	0.012293
cg18012383	SMPD4	chr2	130939151	-0.25829	0.220106	0.203512	0.000672777	-0.149825	0.498183	0.426495	0.0414768
cg14455465	LOC100129726	chr2	43454138	-0.269312	0.272901	0.257431	0.000118007	-0.146745	0.50505	0.434342	0.0296685
cg26668626	ZNF174	chr16	3451006	-0.211537	0.220132	0.203539	0.000672213	-0.14455	0.530124	0.462999	0.00868398
cg22281697	DLX6AS	chr7	96642037	-0.233029	0.228214	0.211793	0.000518146	-0.142897	0.518801	0.450058	0.0151573
cg07743799	FAM113A	chr20	2821434	-0.207099	0.317186	0.302658	2.52e-05	-0.142521	0.569044	0.507479	0.00120889
cg06642177	SGK1	chr6	134496341	-0.237242	0.308138	0.293417	3.48e-05	-0.139982	0.507843	0.437534	0.0258905
cg09909775	ANO6	chr12	45610071	-0.245437	0.208275	0.19143	0.00098128	-0.139384	0.503683	0.432781	0.0317132
cg22777433	Intergenic	chr14	100784665	-0.219366	0.234796	0.218515	0.000418502	-0.136223	0.521918	0.45362	0.0130091
cg03327386	RAB12	chr18	8609878	-0.247194	0.331701	0.317482	1.49e-05	-0.132483	0.503004	0.432004	0.0327812
cg24498754	CLK3	chr15	74908238	-0.180261	0.217702	0.201057	0.00072665	-0.12936	0.547858	0.483266	0.00358284
cg23681311	MAPK1	chr22	22221878	-0.201321	0.210069	0.193262	0.000926945	-0.126875	0.509687	0.439642	0.0236626
cg07588263	C8orf40	chr8	42396768	-0.182351	0.231748	0.215402	0.000462089	-0.119477	0.523435	0.455354	0.0120751
cg03771900	C11orf68	chr11	65686662	-0.145339	0.218464	0.201836	0.000709125	-0.111661	0.568885	0.507297	0.00121897
cg25221653	C11orf75	chr11	93276592	-0.148846	0.233935	0.217635	0.000430402	-0.107311	0.547062	0.482356	0.00372971
cg27196691	KBTBD3	chr11	105947405	-0.129086	0.229109	0.212707	0.000503355	-0.107053	0.590451	0.531944	0.000387312
cg05857979	SOX8	chr16	1031653	-0.12631	0.216023	0.199342	0.000766741	-0.104233	0.582622	0.522996	0.000590394
cg21668834	ZFP41	chr8	144328715	-0.102282	0.235101	0.218826	0.000414377	-0.0970138	0.595335	0.537526	0.00029678
cg17607973	MEPCE	chr7	100027408	-0.15194	0.288786	0.273654	6.85e-05	-0.094424	0.52198	0.453691	0.0129695
cg16463573	CHCHD4	chr3	14166336	-0.162399	0.221354	0.204787	0.000646349	-0.0903732	0.500068	0.428649	0.0378291
cg15642758	HDGFRP3	chr15	83876612	-0.133472	0.228956	0.212551	0.000505845	-0.080064	0.504371	0.433566	0.0306675
cg06286685	BTBD11	chr12	107714930	-0.0884395	0.214339	0.197622	0.0008091	-0.0629592	0.54679	0.482045	0.00378117
cg20382057	ANXA4	chr2	69969052	0.185938	0.223473	0.206952	0.000603768	0.114441	0.507949	0.437656	0.0257564
cg07840972	TMED4	chr7	44621897	0.171077	0.266595	0.250991	0.000146047	0.126254	0.557109	0.493838	0.00223923
cg16492707	RBM11	chr21	15588608	0.158279	0.233239	0.216925	0.000440242	0.128514	0.54962	0.48528	0.00327762
cg14425609	JAK1	chr1	65432479	0.178704	0.244311	0.228232	0.00030657	0.129422	0.542492	0.477134	0.00469288
cg26926632	ARNT	chr1	150848739	0.186007	0.286739	0.271563	7.35e-05	0.13161	0.569535	0.50804	0.00117833
cg23475993	Intergenic	chr17	43221807	0.208069	0.2577	0.241907	0.000196778	0.137324	0.539383	0.47358	0.00548268
cg16557308	OSBPL9	chr1	52082719	0.200371	0.209472	0.192653	0.000944681	0.146527	0.541604	0.476118	0.00490641
cg12528713	FGF5	chr4	81187605	0.226192	0.243015	0.226909	0.000319901	0.150694	0.542692	0.477363	0.00464599
cg09642357	STARD3	chr17	37793460	0.202898	0.25059	0.234645	0.000249212	0.152258	0.57323	0.512263	0.000971025
cg18229107	MTHFD1	chr14	64854676	0.229509	0.211736	0.194964	0.000879082	0.155432	0.530516	0.463446	0.0085175
cg14276772	ODC1	chr2	10588646	0.219286	0.246393	0.230359	0.000286263	0.158624	0.554176	0.490487	0.00260085
cg13442428	USP2	chr11	119234736	0.227155	0.223494	0.206973	0.000603361	0.158661	0.523656	0.455607	0.0119444
cg07095264	CA7	chr16	66878426	0.24508	0.233695	0.21739	0.000433775	0.162018	0.526348	0.458684	0.0104625
cg19006130	PHLDB1	chr11	118478252	0.232905	0.208147	0.191299	0.000985272	0.162457	0.538634	0.472724	0.00569143
cg13242070	Intergenic	chr1	228652067	0.239887	0.217153	0.200497	0.000739524	0.162609	0.521271	0.452881	0.0134288
cg06223767	IRF4	chr6	393616	0.23217	0.212703	0.195952	0.000852413	0.170173	0.538338	0.472387	0.00577596
cg16170495	RNF39	chr6	30042626	0.270793	0.239091	0.222902	0.000363784	0.171764	0.52947	0.462251	0.00896922
cg06941159	SH2B1	chr16	28875210	0.250888	0.211472	0.194695	0.000886497	0.174557	0.520458	0.451952	0.0139747
cg06441001	Intergenic	chr16	89307764	0.288038	0.218384	0.201754	0.000710946	0.177635	0.516468	0.447392	0.0169905
cg00865724	NR2F6	chr19	17346507	0.252376	0.249458	0.233489	0.000258724	0.178963	0.558258	0.495152	0.00211122
cg09334277	Intergenic	chr10	119312077	0.283987	0.217937	0.201298	0.000721191	0.18647	0.519555	0.45092	0.0146072
cg04456579	WDR5B	chr3	122135049	0.260459	0.268927	0.253372	0.000134999	0.187305	0.55887	0.495852	0.00204598
cg14844588	COL9A2	chr1	40783039	0.301454	0.208072	0.191222	0.00098762	0.18872	0.513549	0.444057	0.0195964
cg07142797	Intergenic	chr10	50605613	0.231381	0.210069	0.193262	0.000926942	0.190479	0.570394	0.509021	0.00112666
cg13683282	ZMPSTE24	chr1	40723560	0.243873	0.218263	0.20163	0.00071371	0.191209	0.553332	0.489522	0.00271496
cg13334819	C7orf59	chr7	99746414	0.341103	0.283644	0.268402	8.18e-05	0.192498	0.512949	0.44337	0.0201798
cg22349126	LYRM5	chr12	25348261	0.28585	0.243561	0.227466	0.000314219	0.194165	0.537734	0.471696	0.00595254
cg13823403	CASC3	chr17	38296474	0.332593	0.236735	0.220495	0.000392885	0.194937	0.508441	0.438219	0.0251453
cg21543987	UNCX	chr7	1272486	0.311478	0.215194	0.198496	0.000787314	0.196664	0.513714	0.444245	0.0194393
cg18048544	LSM1	chr8	38033938	0.35314	0.225149	0.208663	0.000572037	0.197584	0.495137	0.423014	0.048135
cg20242210	PKIB	chr6	122931702	0.348196	0.215206	0.198509	0.000786998	0.198199	0.503666	0.432761	0.0317402
cg05812171	FLJ32810	chr11	100557958	0.3136	0.278062	0.262701	9.9e-05	0.198855	0.526078	0.458375	0.0106025
cg17888979	PSMG3	chr7	1609341	0.279255	0.235884	0.219626	0.000403943	0.204156	0.553436	0.489641	0.00270064
cg18813182	Intergenic	chr8	11499692	0.323974	0.209917	0.193107	0.000931425	0.205426	0.515392	0.446162	0.0179091
cg26631144	PPP2CB	chr8	30670260	0.263439	0.213893	0.197168	0.000820675	0.206143	0.557514	0.494302	0.00219321
cg21220336	RFK	chr9	79008793	0.309851	0.20812	0.191271	0.000986128	0.210318	0.531884	0.46501	0.00795991
cg03965885	CCNG2	chr4	78079304	0.234191	0.270426	0.254903	0.000128328	0.213995	0.646535	0.59604	1.52e-05
cg07129253	PURG	chr8	30890560	0.332135	0.235361	0.219092	0.000410876	0.215853	0.517734	0.448839	0.0159702
cg02388999	EPB41L2	chr6	131384671	0.297913	0.242845	0.226735	0.000321694	0.217926	0.538694	0.472793	0.00567435
cg18423103	Intergenic	chr7	1452811	0.343214	0.211958	0.195191	0.000872888	0.219106	0.508506	0.438293	0.0250658
cg19756821	Intergenic	chr1	54940702	0.352939	0.228708	0.212297	0.000509934	0.219395	0.512577	0.442945	0.0205499
cg14172532	STK25	chr2	242447907	0.355675	0.210731	0.193938	0.00090763	0.219627	0.494535	0.422326	0.0495747
cg24025893	C10orf93	chr10	134756164	0.298448	0.273274	0.257812	0.000116521	0.219661	0.557448	0.494227	0.00220064
cg25074751	RAPGEF4	chr2	173601133	0.331123	0.298494	0.283569	4.89e-05	0.222531	0.547216	0.482532	0.00370086
cg24773676	FGF3	chr11	69633313	0.371227	0.252207	0.236297	0.000236216	0.230042	0.52804	0.460617	0.00962516
cg18914514	GREB1L	chr18	18822123	0.331517	0.240852	0.2247	0.000343415	0.231497	0.536952	0.470802	0.00618907
cg06189708	ESPN	chr1	6508035	0.358292	0.24402	0.227935	0.000309515	0.233232	0.520534	0.452038	0.0139232
cg26320760	PTPN21	chr14	89021243	0.296749	0.208936	0.192105	0.000960898	0.233516	0.562511	0.500012	0.00169657
cg02977706	MLF2	chr12	6862200	0.375081	0.226971	0.210523	0.000539381	0.235148	0.523458	0.455381	0.0120612
cg04892391	ALDH1L2	chr12	105478345	0.361886	0.239947	0.223775	0.000353746	0.235742	0.524779	0.456891	0.0113025
cg09103960	LOC283856	chr16	56225504	0.33609	0.294968	0.279967	5.53e-05	0.237654	0.556865	0.493559	0.00226735
cg09569258	POLR2B	chr4	57844912	0.36014	0.22476	0.208265	0.000579269	0.239596	0.51851	0.449726	0.0153747
cg25284624	Intergenic	chr1	224180302	0.308129	0.21221	0.195448	0.000865913	0.23963	0.54059	0.47496	0.00516156
cg21932293	EHD1	chr11	64645999	0.34867	0.235943	0.219686	0.000403161	0.239791	0.54336	0.478125	0.00449303
cg24015081	Intergenic	chr14	105144033	0.289073	0.265289	0.249657	0.000152611	0.240087	0.585776	0.526601	0.000498553
cg03781931	ALX1	chr12	85673200	0.454173	0.238519	0.222318	0.000370649	0.249293	0.502033	0.430895	0.0343709
cg24993015	NUP155	chr5	37371179	0.356206	0.210449	0.19365	0.0009158	0.251901	0.537975	0.471971	0.00588163
cg25321703	CXADR	chr21	18885210	0.333922	0.220946	0.20437	0.000654879	0.252047	0.549138	0.48473	0.00335838
cg04892409	GORAB	chr1	170501224	0.476775	0.213818	0.19709	0.00082266	0.252493	0.495021	0.422881	0.0484099
cg16094298	Intergenic	chr11	43601285	0.386033	0.210265	0.193462	0.000921186	0.252845	0.517218	0.448249	0.0163787
cg21184806	Intergenic	chr22	34921399	0.37386	0.224083	0.207574	0.000592028	0.256529	0.523912	0.4559	0.0117948
cg01404988	SMC1A	chrX	53449561	0.437629	0.284528	0.269305	7.93e-05	0.256769	0.513832	0.44438	0.0193274
cg17934940	NIPA1	chr15	23086598	0.387834	0.31483	0.300252	2.74e-05	0.259383	0.540168	0.474477	0.00527181
cg01553986	C11orf91	chr11	33722331	0.449351	0.218119	0.201483	0.000717008	0.260819	0.502547	0.431482	0.0335206
cg18992848	TPK1	chr7	144531951	0.454319	0.247092	0.231072	0.000279746	0.261968	0.514665	0.445331	0.0185569
cg15771432	PTPRN2	chr7	157477308	0.380181	0.346817	0.332919	8.54e-06	0.263493	0.56878	0.507177	0.0012257
cg09973284	Intergenic	chr12	54346155	0.46752	0.255216	0.239369	0.000213755	0.26877	0.513247	0.443711	0.0198882
cg20215112	Intergenic	chr17	43065055	0.492282	0.220525	0.203941	0.000663777	0.270256	0.500838	0.429529	0.0364345
cg25346720	CLDN3	chr7	73184981	0.402545	0.280421	0.26511	9.13e-05	0.273069	0.531647	0.46474	0.00805373
cg08284213	Intergenic	chr10	133484627	0.443011	0.218125	0.201489	0.000716873	0.274648	0.515029	0.445748	0.0182294
cg02197629	C21orf81	chr21	15352848	0.364596	0.257479	0.24168	0.000198237	0.279521	0.554077	0.490374	0.00261396
cg25359664	Intergenic	chr19	31844954	0.439912	0.208938	0.192107	0.000960836	0.28164	0.515125	0.445858	0.0181439
cg22886694	C7orf55	chr7	139025820	0.379804	0.235524	0.219258	0.000408708	0.282376	0.563312	0.500927	0.00162786
cg23359714	SFRP1	chr8	41168336	0.436247	0.243373	0.227275	0.000316161	0.284485	0.5353	0.468914	0.00671922
cg07797518	LRRFIP1	chr2	238536051	0.362464	0.222508	0.205966	0.000622815	0.284739	0.561592	0.498963	0.00177883
cg15846787	VAX2	chr2	71126939	0.443735	0.231488	0.215136	0.000466011	0.289346	0.522405	0.454177	0.0127014
cg27046034	ZNF586	chr19	58280801	0.430522	0.27428	0.258839	0.000112607	0.290626	0.52859	0.461245	0.00936776
cg09134794	EN2	chr7	155252701	0.352136	0.209487	0.192668	0.000944233	0.290989	0.563948	0.501655	0.00157518
cg18232871	EPHA8	chr1	22890264	0.436378	0.308419	0.293704	3.45e-05	0.292341	0.551284	0.487182	0.00301261
cg16383001	SLC35A3	chr1	100435543	0.408328	0.24084	0.224687	0.000343555	0.297274	0.544303	0.479204	0.00428514
cg13931925	NPHS2	chr1	179545216	0.420284	0.213335	0.196597	0.000835418	0.298748	0.523736	0.455698	0.0118974
cg07275305	TRIM72	chr16	31227884	0.475233	0.272782	0.257309	0.000118482	0.303151	0.539347	0.47354	0.00549231
cg11863417	GCDH	chr19	13002535	0.469207	0.215735	0.199049	0.00077382	0.306812	0.527614	0.460131	0.00982957
cg27051767	C10orf75	chr10	102133548	0.545313	0.219133	0.202519	0.000694092	0.307483	0.500452	0.429088	0.0371277
cg21247666	KRAS	chr12	25394244	0.425728	0.317522	0.303002	2.49e-05	0.307794	0.57784	0.517532	0.000761414
cg06994090	F2R	chr5	76011849	0.504831	0.212966	0.196221	0.000845297	0.312541	0.510494	0.440564	0.0227492
cg19900852	SRP54	chr14	35451793	0.379938	0.215461	0.198769	0.000780622	0.317417	0.54611	0.481268	0.00391295
cg00106744	ATP5J	chr21	27106928	0.402441	0.22645	0.209992	0.000548521	0.319249	0.555773	0.492312	0.00239735
cg08740477	FER	chr5	108084642	0.422411	0.277214	0.261835	0.000101904	0.32486	0.571287	0.510043	0.00107519
cg00880494	HSPA2	chr14	65006965	0.402786	0.250788	0.234847	0.000247589	0.32502	0.586493	0.52742	0.000479698
cg16209795	FGF12	chr3	192126825	0.365226	0.255	0.239149	0.000215296	0.329876	0.613028	0.557746	0.000110555
cg15191021	NBR1	chr17	41321218	0.469429	0.256619	0.240802	0.000204	0.330496	0.545934	0.481067	0.0039478
cg08026009	SLC35C1	chr11	45825896	0.409465	0.217591	0.200944	0.00072924	0.333608	0.583152	0.523603	0.000573884
cg10152810	SNAPC2	chr19	7985019	0.567435	0.226275	0.209813	0.000551629	0.338564	0.50101	0.429726	0.0361294
cg18232980	GPR161	chr1	168106244	0.422104	0.355059	0.341337	6.27e-06	0.340172	0.616536	0.561756	9.05e-05
cg27502066	SPHK1	chr17	74380231	0.42228	0.217671	0.201025	0.000727374	0.342031	0.564463	0.502243	0.0015338
cg04143750	EFHD1	chr2	233497656	0.582787	0.245488	0.229434	0.000294927	0.345349	0.50681	0.436354	0.0272284
cg03562266	TCF7L1	chr2	85359992	0.501852	0.209685	0.19287	0.000938306	0.357577	0.53152	0.464594	0.00810459
cg09573809	ZNF497	chr19	58874563	0.378534	0.239441	0.223258	0.000359654	0.359359	0.606683	0.550494	0.000158213
cg00284516	UTP23	chr8	117778669	0.540938	0.209849	0.193038	0.000933427	0.362797	0.523539	0.455473	0.0120136
cg05525812	Intergenic	chr2	177022646	0.468487	0.209347	0.192525	0.000948433	0.365663	0.549628	0.485289	0.00327628
cg27351813	SHANK1	chr19	51197056	0.630931	0.291351	0.276273	6.27e-05	0.368272	0.519753	0.451147	0.0144662
cg09778794	ISL2	chr15	76628385	0.651453	0.218703	0.20208	0.000703713	0.369316	0.50475	0.433999	0.0301059
cg00834400	Intergenic	chr7	63767240	0.591641	0.23598	0.219725	0.00040267	0.37199	0.517854	0.448976	0.0158765
cg14761916	PCCB	chr3	135969041	0.567178	0.207869	0.191015	0.000993997	0.388404	0.533534	0.466896	0.00733481
cg18031134	HLA-G	chr6	29796402	0.506919	0.240056	0.223887	0.000352481	0.389538	0.554348	0.490684	0.00257808
cg01815538	PRDM13	chr6	100054615	0.573546	0.213379	0.196643	0.000834239	0.399918	0.52803	0.460605	0.00963014
cg10051935	ZNF544	chr19	58740549	0.496137	0.233422	0.217111	0.000437643	0.426101	0.597199	0.539656	0.00026791
cg10788927	COL6A1	chr21	47419697	0.592474	0.231084	0.214724	0.000472154	0.426347	0.547807	0.483208	0.003592
cg24250669	OPCML	chr11	133402589	0.633992	0.215355	0.198661	0.000783264	0.440278	0.528465	0.461102	0.00942574
cg16561057	PTPRN2	chr7	157644555	0.767355	0.21119	0.194407	0.00089447	0.453498	0.506874	0.436427	0.0271431
cg12080369	BIRC6	chr2	32583264	0.696034	0.24248	0.226362	0.000325568	0.462241	0.52891	0.461612	0.0092207
cg14326989	C17orf93	chr17	46799479	0.692667	0.24053	0.224371	0.000347053	0.479077	0.545415	0.480474	0.00405219
cg00376129	PTPRG	chr3	61547524	0.701646	0.355295	0.341577	6.21e-06	0.481739	0.589719	0.531107	0.000403001
cg12495559	Intergenic	chr17	78415034	0.763605	0.214834	0.198129	0.000796405	0.485548	0.515076	0.445802	0.0181873
cg12638737	ETNK2	chr1	204120607	0.813	0.218637	0.202012	0.000705213	0.495884	0.501904	0.430748	0.0345874
cg15305538	Intergenic	chr2	131484486	0.737955	0.208223	0.191377	0.000982885	0.504821	0.532899	0.46617	0.00756946
cg27439964	CHD9	chr16	53089351	0.627463	0.238284	0.222077	0.000373509	0.505612	0.57394	0.513074	0.000935485
cg07148325	UBXN8	chr8	30601776	0.626688	0.225842	0.20937	0.000559402	0.519983	0.571922	0.510768	0.00104002
cg11397548	DNALI1	chr1	38022522	0.705577	0.227036	0.21059	0.000538255	0.535084	0.558741	0.495704	0.00205957
cg17854284	KSR2	chr12	118407009	0.7525	0.25252	0.236616	0.00023378	0.554096	0.55153	0.487462	0.0029753
cg00742472	Intergenic	chr14	31889912	0.635658	0.318896	0.304405	2.37e-05	0.55498	0.600601	0.543544	0.00022206
cg07605523	Intergenic	chr16	86526369	0.591804	0.227077	0.210632	0.000537528	0.575828	0.599495	0.54228	0.000236067
cg10861953	Intergenic	chr15	93892667	0.780974	0.257372	0.241572	0.000198942	0.618798	0.586656	0.527607	0.000475511
cg14511644	Intergenic	chr9	15055021	0.856492	0.247292	0.231277	0.000277902	0.627823	0.547612	0.482985	0.00362753
cg26784201	MYOZ3	chr5	150050950	0.753087	0.24579	0.229743	0.000292008	0.63895	0.598455	0.541092	0.000250008
cg00375430	ASIP	chr20	32847116	0.868467	0.255124	0.239276	0.000214407	0.655068	0.577915	0.517617	0.000758423
cg00532667	Intergenic	chr4	9692836	1.02586	0.253707	0.237829	0.000224745	0.747057	0.561137	0.498442	0.00182105
cg24357463	TBX2	chr17	59478953	1.12225	0.222269	0.205721	0.000627624	0.747248	0.516772	0.447739	0.0167401
cg07434260	AP1M2	chr19	10698036	1.37152	0.211168	0.194385	0.000895094	0.756727	0.495126	0.423001	0.0481613
cg08538416	Intergenic	chr1	174996543	1.146	0.235985	0.219729	0.000402615	0.761635	0.529343	0.462107	0.00902547
cg15988785	Intergenic	chr22	21389041	0.971695	0.226951	0.210503	0.000539736	0.76296	0.572695	0.511652	0.000998704
cg24684709	FARP2	chr2	242298761	1.34952	0.224343	0.20784	0.000587092	0.780873	0.507779	0.437462	0.0259704
cg21020710	ZNF544	chr19	58739803	0.849836	0.259337	0.243579	0.000186312	0.784134	0.605533	0.549181	0.000168739
cg14908964	EIF1AD	chr11	65770024	1.03789	0.214235	0.197516	0.000811787	0.790791	0.538611	0.472698	0.00569786
cg10019720	MDGA1	chr6	37628686	1.19211	0.255751	0.239916	0.000209985	0.852083	0.557699	0.494513	0.00217261
cg25924196	Intergenic	chr6	167622202	1.29634	0.208825	0.191991	0.000964302	0.877871	0.529514	0.462302	0.00894968
cg06638023	ZBTB45	chr19	59030102	1.34987	0.262979	0.247298	0.000164925	0.893637	0.541757	0.476293	0.00486897
cg07954054	LBR	chr1	225590862	1.21992	0.22054	0.203955	0.000663469	0.910928	0.533161	0.46647	0.00747162
cg11335264	CAPZB	chr1	19806843	1.4782	0.2488	0.232817	0.000264408	0.920471	0.519521	0.450881	0.014632
cg26545167	Intergenic	chr5	106606747	1.10731	0.210743	0.193951	0.000907279	0.938954	0.571633	0.510438	0.0010559
cg20023184	ATP8B4	chr15	50150583	1.23037	0.215707	0.19902	0.000774502	0.950322	0.552824	0.488942	0.00278602
cg00470154	LOC493754	chr7	66044687	1.4874	0.238288	0.222082	0.000373459	1.01126	0.530166	0.463047	0.00866596
cg20035971	PCMTD1	chr8	52731197	1.54619	0.222042	0.20549	0.000632213	1.04181	0.526454	0.458804	0.0104081
cg21752292	TAS2R31	chr12	11184037	1.99849	0.218193	0.201559	0.000715306	1.0588	0.497477	0.425688	0.0429319
cg14415559	PFDN4	chr20	52836060	1.63584	0.230028	0.213646	0.000488591	1.07795	0.515955	0.446805	0.017423
cg00477776	DIP2C	chr10	423907	1.69399	0.220683	0.204101	0.000660432	1.11217	0.508609	0.43841	0.0249405
cg23376071	HLA-DPB2	chr6	33087989	1.43634	0.231537	0.215187	0.000465266	1.11821	0.579054	0.518919	0.000713968
cg01196121	Intergenic	chr7	90890086	1.63843	0.258625	0.242851	0.000190798	1.12639	0.547755	0.483149	0.00360142
cg12223801	Intergenic	chr17	26550667	1.70943	0.259538	0.243784	0.000185067	1.1308	0.530024	0.462885	0.00872703
cg27008678	MS4A4A	chr11	60046908	1.82909	0.229661	0.213271	0.000494438	1.14093	0.513264	0.443731	0.0198711
cg09319695	RNF182	chr6	13976724	1.89311	0.209675	0.192859	0.000938623	1.16927	0.514567	0.445219	0.0186461
cg14981340	Intergenic	chr11	125815776	1.83273	0.216	0.199319	0.000767293	1.17855	0.515465	0.446246	0.0178452
cg22578632	HRH2	chr5	175109109	1.89376	0.21596	0.199278	0.000768288	1.18068	0.509987	0.439985	0.0233195
cg23722778	ENPP4	chr6	46112967	2.07737	0.22568	0.209206	0.000562321	1.22888	0.505798	0.435198	0.0286054
cg08213398	SWAP70	chr11	9744126	2.01795	0.215898	0.199215	0.000769803	1.23542	0.507872	0.437569	0.0258529
cg12742178	IGF1	chr12	102815929	1.68681	0.220291	0.203701	0.00066879	1.24652	0.544321	0.479224	0.00428129
cg23648919	Intergenic	chr2	156787418	2.17541	0.234392	0.218102	0.000424048	1.27526	0.509648	0.439598	0.0237074
cg20768515	Intergenic	chr18	9471290	1.7112	0.213138	0.196396	0.000840689	1.3702	0.527927	0.460488	0.00967891
cg17404760	IMMP2L	chr7	110658544	2.02389	0.267602	0.252019	0.000141172	1.39106	0.549227	0.484831	0.00334341
cg22836912	ZIK1	chr19	58099109	2.0521	0.273662	0.258208	0.000114997	1.42312	0.552452	0.488517	0.00283918
cg07307422	Intergenic	chr7	70543800	1.77546	0.208096	0.191247	0.000986874	1.42785	0.561695	0.49908	0.00176947
cg17878501	Intergenic	chr3	152215049	2.01228	0.222371	0.205825	0.000625571	1.43437	0.544592	0.479534	0.00422345
cg08900864	Intergenic	chr17	27696160	1.58157	0.215389	0.198695	0.000782427	1.435	0.599773	0.542598	0.000232464
cg14639859	Intergenic	chr12	64216781	1.96954	0.248283	0.232289	0.000268964	1.49217	0.566403	0.50446	0.00138705
cg15267532	HISPPD2A	chr15	43879335	1.96961	0.250712	0.23477	0.000248209	1.49798	0.57008	0.508663	0.00114529
cg12590063	CLCA4	chr1	87011878	2.11353	0.225048	0.20856	0.000573907	1.50087	0.543206	0.47795	0.00452778
cg02095456	Intergenic	chr2	153189667	2.3062	0.225221	0.208737	0.000570707	1.50735	0.514207	0.444808	0.0189771
cg16663341	SETBP1	chr18	42327562	2.17903	0.274052	0.258607	0.000113482	1.51165	0.547373	0.482712	0.0036716
cg10458893	PRMT8	chr12	3646215	2.01609	0.267461	0.251875	0.000141845	1.52208	0.564328	0.502089	0.00154454
cg01944484	FAM138D	chr12	149764	2.33449	0.234729	0.218447	0.000419421	1.52308	0.504843	0.434107	0.0299684
cg16327381	NR1I2	chr3	119498036	2.07809	0.224848	0.208355	0.000577624	1.56358	0.563542	0.501191	0.00160855
cg25876057	LOC643677	chr13	103387002	2.66245	0.213618	0.196887	0.000827911	1.5642	0.504099	0.433256	0.0310762
cg08223717	EEPD1	chr7	36195507	2.74512	0.211478	0.194701	0.000886323	1.58274	0.497197	0.425368	0.0435239
cg23766724	Intergenic	chr7	27172631	2.82607	0.233075	0.216758	0.000442599	1.58931	0.496012	0.424014	0.0461186
cg27335947	Intergenic	chr11	101317340	2.37947	0.216912	0.200251	0.000745242	1.60423	0.535422	0.469053	0.00667859
cg01787735	LOC162632	chr17	16690169	2.64335	0.208719	0.191883	0.000967549	1.60772	0.511059	0.441211	0.0221301
cg02342130	Intergenic	chr15	35384129	2.73697	0.247573	0.231564	0.000275342	1.60822	0.513295	0.443766	0.0198412
cg04071644	MAMLD1	chrX	149613662	1.91111	0.22846	0.212045	0.000514027	1.62359	0.588819	0.530079	0.000423113
cg13800652	Intergenic	chr10	132003854	2.95471	0.246469	0.230437	0.000285542	1.64619	0.50813	0.437862	0.0255307
cg10421435	UBLCP1	chr5	158709548	2.35315	0.217632	0.200986	0.000728279	1.6561	0.523058	0.454924	0.0123004
cg05056722	Intergenic	chr2	175586252	1.99752	0.226012	0.209544	0.000556336	1.66129	0.580067	0.520076	0.000676557
cg23270582	UGT2A1	chr4	70514724	2.68744	0.215448	0.198756	0.000780937	1.66153	0.509071	0.438938	0.024385
cg25738688	Intergenic	chr12	89138236	2.34641	0.232617	0.21629	0.000449238	1.67122	0.55053	0.48632	0.00313001
cg06385378	Intergenic	chr15	78240223	2.25958	0.265367	0.249736	0.000152212	1.69467	0.57809	0.517817	0.000751412
cg23827338	Intergenic	chr11	130419778	2.07808	0.334824	0.320671	1.33e-05	1.69923	0.626442	0.573076	5.09e-05
cg13674088	RWDD4A	chr4	184562216	2.00773	0.207983	0.191131	0.00099042	1.70669	0.548337	0.483814	0.00349716
cg22935933	Intergenic	chr14	85010778	2.3438	0.228061	0.211637	0.000520713	1.70917	0.558958	0.495952	0.00203683
cg09675001	GBP7	chr1	89616557	2.48087	0.283383	0.268136	8.25e-05	1.71756	0.560608	0.497838	0.00187124
cg19102293	Intergenic	chr7	2908816	2.17443	0.265561	0.249934	0.000151222	1.71975	0.599132	0.541866	0.000240842
cg24996339	PHACTR1	chr6	13287503	2.92485	0.217979	0.20134	0.000720225	1.73746	0.510855	0.440978	0.0223514
cg12390835	SOCS5	chr2	46932476	2.9721	0.22294	0.206407	0.000614216	1.73772	0.504047	0.433196	0.0311559
cg08855504	SPATA18	chr4	52924627	2.32706	0.224678	0.208182	0.000580794	1.7388	0.556311	0.492927	0.00233243
cg15952954	Intergenic	chr17	41814178	2.43672	0.237415	0.22119	0.000384264	1.7605	0.540283	0.474609	0.00524163
cg20910352	AMHR2	chr12	53817598	3.04328	0.226315	0.209854	0.000550922	1.77832	0.505394	0.434736	0.0291748
cg02751064	TTYH2	chr17	72244242	2.85625	0.262701	0.247014	0.000166471	1.79822	0.535157	0.46875	0.00676713
cg03794491	HLA-DOB	chr6	32783387	2.79719	0.238985	0.222793	0.000365056	1.80534	0.532711	0.465955	0.00764048
cg09351848	NRXN1	chr2	50623873	2.2956	0.272393	0.256912	0.000120055	1.84659	0.580569	0.520651	0.000658698
cg13153698	Intergenic	chr8	860815	2.81927	0.235351	0.219082	0.000411008	1.85811	0.533629	0.467004	0.00730044
cg10126398	C1orf110	chr1	162825937	2.7626	0.248596	0.232608	0.000266202	1.90128	0.543773	0.478598	0.00440082
cg15016233	Intergenic	chr12	22196840	3.51628	0.220503	0.203918	0.00066426	1.92541	0.500696	0.429367	0.0366882
cg22628709	Intergenic	chr8	61085389	2.8794	0.238818	0.222623	0.000367049	1.92608	0.539806	0.474063	0.00536807
cg23055199	Intergenic	chr8	603425	2.92179	0.214566	0.197855	0.000803244	1.94183	0.520186	0.451641	0.0141628
cg12872329	GRID2	chr4	93536632	3.01823	0.248286	0.232292	0.000268933	1.95262	0.528047	0.460626	0.00962179
cg13260976	Intergenic	chr10	111727104	2.61258	0.208656	0.191819	0.000969496	1.9718	0.543423	0.478198	0.00447866
cg21415215	NOS1AP	chr1	162304507	2.9656	0.236645	0.220403	0.000394042	1.98976	0.530614	0.463559	0.00847601
cg11504078	GREM2	chr1	240761363	2.66774	0.222435	0.205891	0.000624281	1.98986	0.561115	0.498417	0.00182314
cg16429105	Intergenic	chr16	30599761	3.16427	0.210862	0.194072	0.000903867	2.00114	0.512479	0.442833	0.0206484
cg09802689	Intergenic	chr7	32984998	2.71308	0.288147	0.273001	7e-05	2.01546	0.56051	0.497726	0.00188071
cg24336547	SIRPD	chr20	1539702	2.85685	0.293218	0.27818	5.87e-05	2.01638	0.568581	0.506949	0.00123847
cg04739648	Intergenic	chr5	25907524	2.43467	0.22963	0.213239	0.000494936	2.02092	0.566758	0.504867	0.00136167
cg08758521	Intergenic	chr2	42738578	3.20359	0.238581	0.22238	0.000369909	2.02337	0.523973	0.455969	0.0117599
cg27369447	Intergenic	chr19	53665821	2.39303	0.221646	0.205085	0.000640319	2.04893	0.600684	0.543639	0.000221032
cg00937286	LOC286094	chr8	136245114	2.96415	0.212133	0.19537	0.00086803	2.06292	0.53415	0.4676	0.00711411
cg14332653	DENND1A	chr9	126331815	2.73203	0.256644	0.240827	0.000203834	2.09946	0.584121	0.524709	0.000544886
cg19361269	CPLX4	chr18	56986316	3.48002	0.242277	0.226155	0.000327746	2.13581	0.521409	0.453039	0.0133378
cg16394304	SNORA40	chr11	93468442	2.82492	0.271524	0.256024	0.000123646	2.14729	0.579001	0.518858	0.000715972
cg03146155	SGK1	chr6	134588828	3.38777	0.247043	0.231022	0.000280199	2.18092	0.535821	0.46951	0.00654716
cg02432968	Intergenic	chr6	108601393	3.19277	0.284757	0.269539	7.87e-05	2.19028	0.542045	0.476623	0.00479913
cg18443806	IFI27	chr14	94576831	3.10823	0.220956	0.204381	0.000654662	2.21	0.544843	0.479821	0.00417042
cg06477164	EIF2AK2	chr2	37375682	2.4663	0.21315	0.196408	0.000840368	2.21663	0.58328	0.523748	0.00056999
cg14094444	G3BP1	chr5	151183712	2.91776	0.24119	0.225045	0.000339633	2.21761	0.567243	0.50542	0.00132781
cg18854392	SERPINI2	chr3	167191873	2.99237	0.260566	0.244833	0.000178816	2.23497	0.549501	0.485144	0.00329739
cg20207715	HRNBP3	chr17	77361608	2.993	0.234623	0.218338	0.000420872	2.23562	0.562002	0.499431	0.00174163
cg26385554	IL16	chr15	81488168	3.70345	0.216068	0.199388	0.000765638	2.24638	0.515707	0.446522	0.0176353
cg03667819	Intergenic	chr7	28892206	2.75224	0.209654	0.192838	0.000939235	2.29011	0.555968	0.492535	0.00237361
cg20427938	FH	chr1	241676975	3.68282	0.213802	0.197074	0.000823078	2.29088	0.508524	0.438313	0.0250447
cg16678024	PPPDE2	chr22	41996951	3.75639	0.253912	0.238037	0.000223226	2.33503	0.524691	0.45679	0.0113516
cg24536145	SORBS2	chr4	186790675	4.16476	0.238807	0.222611	0.000367184	2.38625	0.5031	0.432114	0.0326284
cg15271348	TFDP1	chr13	114292740	3.37547	0.21361	0.196878	0.000828134	2.40068	0.534931	0.468493	0.00684326
cg03162721	Intergenic	chr17	62660876	3.60028	0.244089	0.228006	0.000308812	2.41223	0.537499	0.471427	0.00602269
cg27078670	CAPN12	chr19	39235278	2.57917	0.217239	0.200584	0.000737493	2.42733	0.602759	0.54601	0.000196989
cg26980477	Intergenic	chr12	126641914	3.25341	0.217911	0.201271	0.000721799	2.42938	0.547794	0.483193	0.00359445
cg11831394	AMMECR1L	chr2	128636894	3.75569	0.241575	0.225438	0.000335379	2.46359	0.53035	0.463257	0.00858752
cg26102342	Intergenic	chr12	98878655	2.75214	0.21204	0.195274	0.000870618	2.46541	0.602904	0.546177	0.0001954
cg23414431	GANC	chr15	42640283	3.90567	0.208695	0.191859	0.000968278	2.48235	0.521116	0.452704	0.013531
cg02381552	Intergenic	chr4	184977586	2.99954	0.231053	0.214693	0.000472623	2.49338	0.596538	0.5389	0.000277829
cg20812973	Intergenic	chr2	59470237	4.15943	0.21527	0.198574	0.000785388	2.50613	0.505604	0.434977	0.0288765
cg24943459	Intergenic	chr5	1039407	3.72701	0.305769	0.290998	3.78e-05	2.51087	0.56097	0.498251	0.00183677
cg01727317	PMS2L11	chr7	76610371	3.41733	0.24065	0.224494	0.00034569	2.52224	0.562296	0.499767	0.00171546
cg18774073	Intergenic	chr2	239925780	3.95367	0.208255	0.19141	0.000981895	2.58015	0.508569	0.438364	0.0249895
cg09595044	OR2H1	chr6	29426132	3.02887	0.230901	0.214538	0.000474958	2.58537	0.589478	0.530832	0.000408287
cg05400252	ZBTB39	chr12	57394816	3.14804	0.263913	0.248251	0.000159836	2.59089	0.613186	0.557927	0.000109563
cg09726412	PHRF1	chr11	589815	4.03022	0.277053	0.261671	0.000102464	2.61775	0.53991	0.474183	0.00534004
cg26583753	SLC18A2	chr10	119003687	4.06308	0.232415	0.216083	0.000452198	2.65662	0.528205	0.460806	0.00954731
cg26945894	Intergenic	chr10	974338	4.3579	0.296309	0.281337	5.27e-05	2.66033	0.537402	0.471317	0.00605176
cg18693004	SP4	chr7	21521627	3.90444	0.230118	0.213737	0.000487173	2.66478	0.535466	0.469104	0.00666379
cg22097505	SCARNA15	chr15	83423879	3.16214	0.234799	0.218518	0.000418465	2.66537	0.594784	0.536896	0.000305864
cg02970775	ZMYND19	chr9	140483477	4.44668	0.292627	0.277577	6e-05	2.66561	0.52161	0.453268	0.0132072
cg26096304	CNOT6	chr5	179950726	4.49034	0.208523	0.191683	0.000973585	2.66616	0.506612	0.436128	0.0274916
cg26728390	KIAA1688	chr8	145777781	3.67203	0.232692	0.216366	0.000448145	2.68172	0.555628	0.492146	0.00241521
cg09752583	Intergenic	chr6	53058587	3.78571	0.25567	0.239834	0.000210546	2.73456	0.567179	0.505347	0.00133223
cg10004481	SLC24A4	chr14	92893598	3.12664	0.208195	0.191348	0.000983778	2.76395	0.5943	0.536343	0.000314074
cg04994481	Intergenic	chr14	65345381	4.5299	0.247281	0.231266	0.000278005	2.76877	0.517998	0.44914	0.0157653
cg10943072	SH2D4B	chr10	82402453	4.12123	0.321094	0.306649	2.19e-05	2.82021	0.572665	0.511617	0.00100029
cg06768437	CPD	chr17	28715545	4.33882	0.304022	0.289214	4.02e-05	2.83357	0.549813	0.4855	0.00324577
cg22908000	CXCR7	chr2	237489107	3.9954	0.208004	0.191153	0.00098976	2.84383	0.537882	0.471865	0.00590878
cg25041371	YTHDF1	chr20	61827015	3.65628	0.216641	0.199974	0.000751735	2.84633	0.552004	0.488004	0.00290456
cg07349464	PDHX	chr11	34945827	4.85659	0.255046	0.239196	0.000214969	2.84993	0.514739	0.445416	0.0184898
cg15469184	Intergenic	chr8	337539	2.82173	0.208513	0.191672	0.000973907	2.85756	0.623764	0.570016	5.96e-05
cg11016151	Intergenic	chr2	12609420	3.57974	0.223028	0.206497	0.000612485	2.86336	0.583026	0.523459	0.000577767
cg17436293	Intergenic	chr5	109223084	3.66768	0.221982	0.205429	0.00063343	2.88393	0.571211	0.509956	0.00107949
cg09482386	CYB561	chr17	61521552	4.19398	0.236306	0.220058	0.000398414	2.90301	0.537048	0.470913	0.00615937
cg08386165	TMEM126B	chr11	85345554	3.10007	0.227493	0.211056	0.000530367	2.9607	0.646594	0.596108	1.52e-05
cg01895989	Intergenic	chr16	58166238	3.86374	0.213378	0.196641	0.000834271	2.96475	0.54377	0.478594	0.0044015
cg21204816	CLTA	chr9	36189765	2.98377	0.227847	0.211418	0.000524331	2.99197	0.632718	0.58025	3.52e-05
cg07225507	Intergenic	chr10	11934239	3.68899	0.261787	0.24608	0.000171652	3.01111	0.598979	0.541691	0.000242886
cg14037082	KIF26B	chr1	245501883	4.65175	0.215066	0.198366	0.000790526	3.12402	0.524514	0.456588	0.0114509
cg08894021	RBM33	chr7	155454803	4.61792	0.21934	0.20273	0.000689495	3.12965	0.510696	0.440795	0.0225262
cg12051203	Intergenic	chr17	20450484	4.71873	0.255409	0.239567	0.000212384	3.1379	0.53565	0.469314	0.00660337
cg02329029	PEX26	chr22	18559261	4.54581	0.327567	0.31326	1.73e-05	3.19179	0.57858	0.518377	0.000732137
cg08840152	Intergenic	chr7	19135149	4.09914	0.311842	0.2972	3.05e-05	3.19398	0.584901	0.525601	0.000522547
cg09968461	SLC8A1	chr2	40370829	3.87046	0.251159	0.235226	0.000244563	3.25099	0.598295	0.540909	0.000252225
cg09272186	RBPMS	chr8	30334348	3.5808	0.228618	0.212206	0.000511413	3.31317	0.622348	0.568397	6.47e-05
cg02961196	Intergenic	chr10	822873	5.09659	0.264887	0.249246	0.00015469	3.35116	0.544425	0.479343	0.00425907
cg07747690	MIR551B	chr3	168268757	5.6939	0.307008	0.292264	3.62e-05	3.35667	0.525359	0.457553	0.0109846
cg19248958	Intergenic	chr10	130828579	4.56411	0.247811	0.231807	0.000273188	3.37427	0.562239	0.499701	0.00172054
cg11946165	CTSK	chr1	150781434	4.52642	0.325205	0.310848	1.89e-05	3.38162	0.57775	0.517429	0.00076507
cg08099065	OSBPL10	chr3	31952278	4.95948	0.22972	0.213331	0.000493501	3.40341	0.54327	0.478023	0.00451318
cg10907866	TRAK1	chr3	42190778	5.91569	0.211205	0.194422	0.000894048	3.4688	0.507767	0.437448	0.0259862
cg09339841	UGT1A10	chr2	234649204	4.74997	0.216186	0.199509	0.000762751	3.49326	0.535554	0.469205	0.00663481
cg24300216	ADSL	chr22	40746421	4.58944	0.247608	0.2316	0.000275018	3.5069	0.574659	0.513896	0.000900738
cg16635592	Intergenic	chr3	66870371	4.85563	0.369158	0.355736	3.66e-06	3.54925	0.599663	0.542472	0.000233889
cg03412618	LOC400931	chr22	46481099	5.6531	0.273061	0.257594	0.000117368	3.58933	0.53769	0.471646	0.00596566
cg05312685	Intergenic	chr8	134614600	4.52842	0.233135	0.216819	0.000441737	3.59261	0.579141	0.519019	0.000710654
cg18023771	OSBPL3	chr7	24874132	4.94546	0.212862	0.196114	0.000848116	3.62134	0.544837	0.479814	0.0041717
cg26392051	MUC2	chr11	1092148	6.05375	0.215892	0.199208	0.000769958	3.67948	0.513582	0.444094	0.0195652
cg03501128	KDSR	chr18	61030059	5.57455	0.307086	0.292343	3.61e-05	3.85312	0.575052	0.514345	0.000882262
cg06436658	ISPD	chr7	16254882	4.48299	0.247771	0.231766	0.000273547	3.86543	0.624654	0.571034	5.66e-05
cg10824259	NEDD9	chr6	11252262	6.31501	0.233815	0.217513	0.000432078	4.04446	0.530684	0.463639	0.00844679
cg07337005	Intergenic	chr8	297329	5.72805	0.208575	0.191736	0.000971973	4.65674	0.576204	0.515662	0.000830258
cg01356558	ATP11A	chr13	113537271	7.90012	0.208823	0.19199	0.000964357	5.7805	0.537216	0.471104	0.00610821
cg15111822	RGS12	chr4	3425910	8.54746	0.233404	0.217094	0.000437889	6.10148	0.553937	0.490214	0.00263263
cg07723559	Intergenic	chr7	155333924	8.70043	0.379576	0.366375	2.45e-06	6.37485	0.612785	0.557469	0.000112089
cg23546855	STK32C	chr10	134068039	16.3402	0.2551	0.239251	0.000214583	8.53261	0.496075	0.424086	0.045977
cg02379684	LARP1	chr5	154181831	17.6036	0.255698	0.239861	0.000210356	10.5989	0.523366	0.455275	0.0121159
cg05977230	LRP5	chr11	68115417	12.0984	0.251916	0.235999	0.000238508	10.8563	0.626367	0.57299	5.12e-05
cg24743200	ADARB2	chr10	1451381	14.5344	0.26811	0.252538	0.000138773	11.5687	0.565775	0.503743	0.00143295
